# Supplementary material for: Multi-Omics Analysis Identified LTB4R as a Peripheral Blood Diagnostic Biomarker for Colorectal Cancer
Source: Int J Mol Sci. 2026 Mar 11;27(6):2575. doi: 10.3390/ijms27062575 (PMC13026665; doi:10.3390/ijms27062575)
Supplement: Supplementary file 1 [file ijms-27-02575-s001.zip]

Archive with 6 entries (6 files):
- ijms-4156564-supplementary.pdf
- Table S1 DEGs between the CRC group and the Control group.xlsx
- Table S2 The DEGs identified from survival analysis.xlsx
- Table S3 Independent prognostic DEGs of CRC.xlsx
- Table S4 The DEGs affected by scTenifoldKnk.xlsx
- Table S5 The code used in this work.xlsx
