# Supplementary material for: Multi-Omics Analysis Identified LTB4R as a Peripheral Blood Diagnostic Biomarker for Colorectal Cancer
Source: Int J Mol Sci. 2026 Mar 11;27(6):2575. doi: 10.3390/ijms27062575 (PMC13026665; doi:10.3390/ijms27062575)
Supplement: Supplementary file 1 [file ijms-27-02575-s001.zip › Table S1 DEGs between the CRC group and the Control group.xlsx]

## Sheet: Sheet1
gene	normalMean	tumorMean	logFC	pvalue	fdr
KLK6	0.0303780487804878	30.2152972689076	9.95803421378421	5.1222133249002e-25	6.71765628059429e-23
IGFL1	0.00359024390243902	3.51636407563025	9.93578687939781	6.45232876631941e-12	1.88195349863686e-11
NOTUM	0.10600243902439	90.3660113445378	9.7355389745898	5.60435840658115e-25	6.96287643956106e-23
PAEP	0.0237	19.9399018907563	9.71655553687609	4.29019174981392e-17	2.43023093377228e-16
FEZF1	0.00432439024390244	2.43056701680672	9.13458047665137	5.80978040569974e-18	3.86749987748822e-17
SPRR1A	0.0341560975609756	18.5786012605042	9.08728302129552	1.25434985873698e-09	2.87366214977669e-09
PPBP	0.314926829268293	165.919843487395	9.04125405414368	1.08552154297959e-13	3.89936721068648e-13
DKK4	0.048919512195122	24.0659707983193	8.94236888809473	2.44512115767113e-21	3.80185444985183e-20
KLK7	0.0211365853658537	10.2998731092437	8.92866852181361	7.60503815682469e-22	1.44083134933038e-20
LY6G6D	0.0171146341463415	8.29185294117647	8.92032026708243	4.98627672838745e-14	1.85884828642511e-13
ZIC5	0.00494390243902439	2.32144390756303	8.87515643256652	1.12676660471194e-14	4.56251548935635e-14
KLK8	0.00537560975609756	2.41745651260504	8.81284581302823	9.35557115153268e-19	7.32626271811841e-18
CST1	0.272187804878049	107.282645168067	8.62259856896325	1.43765980992187e-24	1.26278533722241e-22
SPRR2D	0.0150829268292683	5.52991449579832	8.51819695375124	5.41026407626245e-12	1.59311809775267e-11
ELF5	0.00744146341463415	2.4262218487395	8.3489093931483	4.36941522108934e-11	1.16574879355142e-10
SIM2	0.0142365853658537	4.62833550420168	8.34474647928819	8.52355373877188e-26	2.93306217121236e-23
COL10A1	0.0844731707317073	26.8275277310924	8.31100519086707	2.19383043898547e-24	1.63778367446529e-22
LY6G6F-LY6G6D	0.0109975609756098	3.39136239495798	8.26853754595871	2.96051802545564e-13	1.00638919776144e-12
SPRR1B	0.036190243902439	10.7493455882353	8.21443228628453	4.05736589476892e-10	9.75171590891169e-10
C6orf15	0.0364853658536585	10.2220329831933	8.13014851590589	3.90433948502882e-17	2.22531850401665e-16
SPRR2A	0.0315951219512195	8.41612478991597	8.05731045174351	1.34465459885203e-09	3.07237525583856e-09
SOX14	0.0122878048780488	3.01429978991597	7.93845188604678	4.02636830056078e-16	1.98038465213345e-15
OBP2B	0.00888780487804878	2.13359726890756	7.90724502365903	1.19334143411123e-10	3.02930543617902e-10
CBY2	0.0058390243902439	1.37371281512605	7.87813737678121	2.04720422052999e-21	3.24962232597887e-20
KRT75	0.0121926829268293	2.74087079831933	7.81247489516896	2.05872994864203e-17	1.2349512379946e-16
STYXL2	0.159490243902439	35.7022346638655	7.80640239128689	1.25373035579559e-08	2.59773090558608e-08
EPYC	0.0196219512195122	4.17059222689076	7.73163994043592	7.16222389265533e-15	2.967075822924e-14
CLDN18	0.139570731707317	28.8356823529412	7.69071491486893	0.0001217744923204	0.000179761020823933
SFTA2	0.0425073170731707	8.72385567226891	7.68111088843824	1.144156565014e-23	5.49394655354485e-22
H2BC10	0.0605609756097561	11.7036983193277	7.59436032539422	5.07455148447651e-06	8.39757680980033e-06
TCN1	0.324714634146341	61.7979399159664	7.57224253024936	1.12585604306708e-20	1.38544627928283e-19
KRT23	0.318453658536585	57.8681558823529	7.50554241304792	4.4461046162214e-21	6.23758064562396e-20
H1-5	0.231158536585366	41.4470930672269	7.48624446853836	1.29101720902714e-11	3.64617122575731e-11
MMP7	0.596768292682927	106.963859663866	7.48573682930107	8.76671538549016e-25	9.20932760129418e-23
CST4	0.0135878048780488	2.34960336134454	7.43396101820857	8.15593399210922e-19	6.46123992103269e-18
H4C2	0.090890243902439	14.6613602941176	7.33367780406365	1.69392177685763e-09	3.82910484233335e-09
SPRR3	0.0359268292682927	5.75899075630252	7.32461058062507	1.18811207857505e-07	2.25858410582142e-07
ONECUT3	0.0126219512195122	2.01565987394958	7.31917345332827	8.93989775980174e-08	1.71561590605077e-07
MUC6	0.0661682926829268	9.9876012605042	7.23785436014314	3.87503578421312e-09	8.45052107473717e-09
H4C3	0.269185365853659	40.2208991596639	7.22320154340971	5.27781616277404e-08	1.03560611449056e-07
LEMD1	0.0774292682926829	10.9462678571429	7.14334434102346	1.65562917820795e-23	6.86641152007449e-22
KRT80	0.250441463414634	33.5182046218487	7.06432762746144	2.1661548475374e-26	2.62943314571469e-23
COL11A1	0.148124390243902	18.0798691176471	6.93143120857317	1.3517967894358e-25	3.49331326325999e-23
IBSP	0.0210707317073171	2.54816995798319	6.91807728113161	1.37754826627884e-18	1.03604779677467e-17
H1-4	0.35280243902439	41.8098840336134	6.88883969692309	3.03021418630853e-14	1.160444502113e-13
SLC26A9	0.0121853658536585	1.37058	6.81348789940442	1.34109032602156e-12	4.21296252674094e-12
SLCO1B3	0.0334341463414634	3.59218424369748	6.74739525568173	1.31880807944033e-15	6.0106946012164e-15
ORM1	0.139065853658537	14.7075926470588	6.72464909111283	9.83170704935927e-07	1.72696420316437e-06
WNT7B	0.0177487804878049	1.87021344537815	6.71933922148712	1.32472973932129e-22	3.51475009481938e-21
HABP2	0.0161073170731707	1.68252710084034	6.70676972208872	5.48250067665853e-12	1.61365355906845e-11
H2AC12	0.173551219512195	18.1069094537815	6.70503501043936	7.5154869254823e-11	1.95073536689748e-10
EN2	0.0217682926829268	2.06076134453782	6.56480536731851	2.16159829444565e-10	5.34034637906926e-10
H2AC21	0.0622560975609756	5.85462226890756	6.55521713681141	0.000289934398848084	0.000415188115650681
FOXQ1	0.964614634146341	89.5504161764706	6.53660362942134	4.97457411918315e-25	6.71765628059429e-23
C5orf46	0.0201317073170732	1.84330819327731	6.51668396476109	4.54400125711975e-18	3.09341624042383e-17
H2AC4	0.0716853658536585	6.54263865546219	6.51205015255004	1.00150593428381e-06	1.75821442620667e-06
H3C2	0.339475609756098	30.6010268907563	6.49412833145401	5.13562385960436e-05	7.82885746695941e-05
H3C11	0.0727121951219512	6.36573781512605	6.45198657793728	3.18337922379783e-06	5.35857776845906e-06
H4C4	0.356351219512195	30.6746953781513	6.42760534513688	4.39735857968998e-07	7.97001966729895e-07
ZIC2	0.0876707317073171	7.43708151260504	6.40649748549962	1.63356636603126e-12	5.07875625974252e-12
FGF20	0.0197365853658537	1.64714453781513	6.38295093749063	1.76763132998699e-07	3.30720596796436e-07
COMP	0.334031707317073	26.1489199579832	6.29062249486722	3.54972499710227e-20	3.86402667965951e-19
AQP5	0.168734146341463	13.1273220588235	6.28167687175545	1.87276232044662e-10	4.65882979254732e-10
CST2	0.0951121951219512	7.25673760504202	6.25354696180784	8.04274912924987e-22	1.51047037062555e-20
CEL	0.763512195121951	57.3143130252101	6.23010045550741	1.6396936278078e-14	6.48901044435207e-14
KRT16	0.0843707317073171	6.20057415966387	6.19951538853682	3.21857083175055e-17	1.86155567220451e-16
MMP8	0.0196463414634146	1.42207542016807	6.17759349129539	1.16404575108359e-12	3.68191802931483e-12
CDH3	0.768126829268293	54.7908510504202	6.15644666133761	2.46302247111157e-26	2.62943314571469e-23
ESM1	0.139073170731707	9.5500487394958	6.10159206142772	2.58068152844337e-26	2.62943314571469e-23
IGF2	0.312614634146341	21.3996733193277	6.09705964734371	0.00285356848495765	0.00375238737982269
PAH	0.0292707317073171	1.98246785714286	6.08169485410611	1.36533845488516e-14	5.4600860958128e-14
NXPH4	0.212629268292683	14.1475472689076	6.05606795079195	2.4003412735704e-20	2.71590913390884e-19
SERPINB7	0.0315731707317073	2.05074201680672	6.02130305168374	6.93832894196989e-11	1.80965176138863e-10
MYBPHL	0.0192609756097561	1.24440294117647	6.01362911897578	1.74517616844654e-10	4.35990357163530e-10
IGFL4	0.0365585365853659	2.35010399159664	6.00637246552297	6.04863681501153e-24	3.55247437667109e-22
NPSR1	0.124953658536585	7.96670840336134	5.99451872247366	6.99344442396395e-05	0.000105366482511705
MIF	0.0213878048780488	1.35888340336134	5.98948944310487	1.54653082267585e-08	3.17993710372289e-08
OTX1	0.0355317073170732	2.2481231092437	5.98347021819093	4.40814043858724e-24	2.7659682823202e-22
STRA6	0.0923292682926829	5.70359348739496	5.94893929655178	4.89045926608149e-25	6.71765628059429e-23
MAGEB17	0.0633390243902439	3.87506617647059	5.93498249227325	3.04916712684133e-07	5.59078876769077e-07
CPNE7	0.573446341463415	34.9170046218487	5.92812749485242	3.8341990029722e-26	2.62943314571469e-23
CA9	1.80276097560976	106.571092436975	5.88546422235408	1.87920569802935e-20	2.16990729473966e-19
MMP13	0.0507243902439024	2.93581155462185	5.85493593897819	9.22550811798388e-20	9.07865882653996e-19
AKR1C4	0.0299268292682927	1.72188	5.84639716930106	1.54805387508235e-21	2.58986471478948e-20
TRIM72	0.0386219512195122	2.21513361344538	5.84182885979811	8.75546964230729e-11	2.25402317689286e-10
AMELX	0.0251585365853659	1.40017773109244	5.79841815020051	1.97424876259614e-16	1.00653637156424e-15
INHBA	0.350070731707317	19.3670930672269	5.7898171688009	5.43120164068522e-26	2.62943314571469e-23
WNT2	0.140446341463415	7.68297163865546	5.77357347923108	5.30673941150001e-26	2.62943314571469e-23
H3C12	0.0959975609756098	5.22784558823529	5.76707496798156	1.10524188720793e-10	2.81617638032216e-10
S100A7	0.0570536585365854	3.08451638655462	5.75658109884998	2.19617032268068e-05	3.45215532108967e-05
CLDN2	3.2357	173.021498319328	5.74072964338039	1.40965276362717e-21	2.38404756005585e-20
CALCA	0.106290243902439	5.52506554621849	5.69991049298009	2.05558193506326e-07	3.82349020545666e-07
DMRTA2	0.0390024390243902	2.01310819327731	5.68971655490219	1.14039982389878e-08	2.37394975424458e-08
CXCL5	0.940851219512195	48.3473842436975	5.68332742495451	9.50835678268402e-17	5.07476635354289e-16
H2AC14	0.247758536585366	12.0707722689076	5.60643940346186	2.45631532834309e-05	3.84657015604424e-05
CHST4	0.109578048780488	5.3225718487395	5.60209279505922	8.41311969146272e-10	1.96043137120631e-09
H2AC16	0.157141463414634	7.60220777310924	5.59628264938539	3.3276329496958e-08	6.64762345412669e-08
ETV4	2.25908536585366	107.297138655462	5.56972900531294	3.10972611017094e-26	2.62943314571469e-23
CCN6	0.0885170731707317	4.18660609243697	5.56368162556172	1.98855841427684e-08	4.04823747768569e-08
KRT6B	0.514224390243902	24.3035518907563	5.56262532408993	9.77348616930865e-20	9.54902997059826e-19
CEMIP	1.42912682926829	65.8620132352941	5.52624075152809	2.64159341242838e-26	2.62943314571469e-23
H2BC17	0.310853658536585	14.1587510504202	5.50931464153524	1.26478909798164e-06	2.20128501279913e-06
CXCL17	0.1112	5.05862079831933	5.50751540347491	9.96907970227663e-13	3.18129115418909e-12
TNNI3	0.0329951219512195	1.48672352941176	5.49373982902381	2.45103921677938e-18	1.7555364589804e-17
KLK10	0.674743902439024	30.2252453781513	5.48527020722461	2.7122474147811e-20	3.02373425015007e-19
PADI3	0.107865853658537	4.74745903361345	5.45984541294437	1.03901024858915e-08	2.17198696360142e-08
LY6D	0.0584341463414634	2.46078235294118	5.39616158923435	4.349704909282e-09	9.42205148915888e-09
PGC	0.0963780487804878	4.01043193277311	5.37890922308272	5.48032919627983e-18	3.67088302463098e-17
PRSS1	0.0875121951219512	3.59084306722689	5.35869471777261	2.92891777136282e-07	5.37793754778727e-07
BLACAT1	0.117734146341463	4.65227457983193	5.30433153810593	1.08644605480492e-24	1.05950108359002e-22
KRT17	0.924156097560976	36.2965392857143	5.29555163469529	2.99461244069999e-21	4.52026441465571e-20
PIWIL1	0.15139512195122	5.85201407563025	5.27254261292339	2.92488222726968e-16	1.46880696690834e-15
STPG4	0.0308731707317073	1.1657018907563	5.23870142174766	5.65204093118739e-18	3.77244192990444e-17
TCP11	0.0428390243902439	1.54172289915966	5.16947405147912	0.00108533071823445	0.00148256244955147
SALL4	0.10649756097561	3.83170147058824	5.16909286939155	1.30596371300061e-25	3.49331326325999e-23
PRSS2	3.73268780487805	133.58958802521	5.16144890895704	8.95876375575995e-09	1.88712400535009e-08
IGF2BP1	0.0555926829268293	1.9501737394958	5.13256383922887	0.000224315797139558	0.000323733320098317
CLDN1	2.80692195121951	97.1787361344538	5.11357981530062	9.56976837422738e-26	3.01588476128114e-23
GRIN2D	0.771046341463415	26.4831539915966	5.10211356717731	3.37823220746709e-25	5.52533396869396e-23
CCNP	0.275670731707317	9.43780903361345	5.09743397208364	1.17569259372686e-24	1.11699441202535e-22
TACSTD2	2.36328292682927	80.633325210084	5.09251195722657	2.04606999754883e-19	1.86703887276331e-18
SBSN	0.0647731707317073	2.19531260504202	5.08288621140058	4.46819579631594e-13	1.48339049034425e-12
MSX2	0.6869	22.9816760504202	5.06424012266322	9.80023805749277e-24	5.00509391070609e-22
SP8	0.0324585365853659	1.08369180672269	5.06121275738303	1.67631396396584e-16	8.63622517081444e-16
H4C1	0.119182926829268	3.91047731092437	5.03609522589362	0.000389772691415143	0.00055220377034875
UCN2	0.0358756097560976	1.17011827731092	5.02750720411933	3.01783227892235e-23	1.06831262673851e-21
SERPINB2	0.047809756097561	1.54093886554622	5.01036077021997	7.45120120840278e-06	1.21546485057155e-05
DDN	0.0861926829268293	2.74674369747899	4.99401308538437	1.62451409745381e-25	3.61907713071766e-23
MMP3	3.01738292682927	93.3929550420168	4.95194402526861	1.59565652515815e-20	1.88115674831829e-19
POU5F1B	0.140043902439024	4.20520798319328	4.90822608130737	2.13488793468047e-20	2.43898205163628e-19
PDX1	0.816031707317073	24.254818907563	4.89350238791421	7.51490896077021e-24	4.11441265602169e-22
DHRS2	0.0763853658536585	2.25717521008403	4.88507833112174	2.15288076219545e-23	8.37872660491789e-22
SOX1	0.0587268292682927	1.72187352941176	4.87381562419845	0.00564480986021022	0.00721216139659609
IRX5	0.0520707317073171	1.47775294117647	4.82678860188538	3.7600419901138e-20	4.05877214321307e-19
UPK2	0.0583	1.6542737394958	4.82655828930829	9.18086372162868e-08	1.7608125300158e-07
TESC	3.60667317073171	101.821790546218	4.81923383564082	5.11319145875389e-22	1.04372111909256e-20
EPHX4	0.431256097560976	12.1633792016807	4.8178554251269	5.7657936005134e-25	7.02828482190883e-23
IL11	0.229219512195122	6.45665504201681	4.81598518754092	4.90045607939081e-22	1.00506636655696e-20
KRT5	0.372575609756098	10.2431050420168	4.7809760695828	0.0271233065899334	0.0323631216592972
GJB5	0.440121951219512	11.8107472689076	4.74605310867865	3.61366014936761e-09	7.90186203925857e-09
MMP1	6.92566585365854	185.368453571429	4.74229915074927	5.62417212490831e-20	5.79043251202711e-19
TNNT1	0.321607317073171	8.55545546218487	4.73347252515167	5.40271360306669e-10	1.2804193408882e-09
SLC22A11	0.0712878048780488	1.8828231092437	4.72309835764592	7.80278215015827e-12	2.25620162507139e-11
AHSG	0.0601829268292683	1.57885672268908	4.71338217609678	2.58411203177909e-09	5.73600954520145e-09
SLC35D3	0.400382926829268	10.3331535714286	4.68975635082737	6.57172936600462e-13	2.1361840286326e-12
LARGE2	1.79544146341463	46.0994508403361	4.68233904180335	2.23107009452996e-24	1.63778367446529e-22
ACSL6	0.130782926829268	3.34956512605042	4.67872768230595	2.57493998163181e-10	6.32524705373852e-10
PRSS33	0.467243902439024	11.9656012605042	4.67857324574065	2.44218435786227e-13	8.39743425868839e-13
MMP11	4.63444390243902	118.221175840336	4.67294842779843	1.59327355611175e-24	1.31125398844076e-22
CAMKV	0.0543658536585366	1.37416029411765	4.65970569060456	2.21481038277159e-10	5.46762800072444e-10
H4C5	0.517687804878049	12.5871920168067	4.60373033543124	5.82421899337508e-08	1.13815386590138e-07
TRIM29	1.31091219512195	31.671950210084	4.59456274227509	2.15730974873442e-24	1.63778367446529e-22
ADAM12	0.401260975609756	9.59959117647059	4.58036020659476	1.93583606978198e-22	4.74628801852997e-21
PLA2G3	0.148785365853659	3.55675	4.57925503377548	3.88538598968795e-09	8.4673760115969e-09
MAPK15	0.29729756097561	7.06079411764706	4.56985091795678	7.23291469300026e-25	7.85348661750053e-23
FOLR1	0.546492682926829	12.9032031512605	4.56138326165734	4.23535717042938e-10	1.01624976785734e-09
DSC3	0.288331707317073	6.67627478991597	4.53324193481296	1.85836994860415e-09	4.18327493134394e-09
PRSS41	0.0531951219512195	1.22820462184874	4.52911317184098	5.69480254532746e-12	1.67347154169152e-11
S100A2	1.02038292682927	22.8840741596639	4.48716135476681	7.74122094068011e-25	8.26647237806014e-23
NMUR2	0.0665	1.48006974789916	4.47616701324298	0.0160121188259802	0.0195828289020814
IGF2BP3	0.0883634146341463	1.95653760504202	4.46870985922113	5.43335089522281e-06	8.96950644144294e-06
C2CD4A	1.21884390243902	26.849668697479	4.46131900998266	3.14059940774208e-23	1.0908517458988e-21
SLC13A3	0.232958536585366	5.10391743697479	4.45345988870377	9.65169717751817e-12	2.76395344039699e-11
NKD2	1.30044146341463	28.2125607142857	4.43926425211412	7.37069544059601e-22	1.40054052629325e-20
AMH	0.21940487804878	4.71675630252101	4.42612755725609	1.74384538795915e-15	7.85189255746078e-15
TG	0.154353658536585	3.25643	4.39897741612179	8.93400842213479e-21	1.12951392194133e-19
DSG3	0.376426829268293	7.87549264705882	4.38692881049839	4.03405379959887e-16	1.98340978480278e-15
GJB4	0.277680487804878	5.75603865546219	4.37357857093098	4.26289823821336e-21	6.04293086537726e-20
SSTR5	0.21159512195122	4.36051407563025	4.36511995568554	8.75451354961828e-10	2.03557800206258e-09
SMKR1	0.321517073170732	6.60504579831933	4.36060131035843	3.54126891873951e-23	1.1947211717026e-21
SPP1	11.9748902439024	243.209409243697	4.34411470651398	1.80654733070441e-15	8.11909497740233e-15
SLC4A11	0.361465853658537	7.3172968487395	4.33937951475671	2.81541223291429e-23	1.01050056252865e-21
CYP2W1	3.64886341463415	71.8243850840336	4.29895468270205	2.78471942332799e-09	6.1559212435964e-09
ASCL5	0.142329268292683	2.78602731092437	4.29090513021646	1.25332695280518e-20	1.51915924551555e-19
PRR36	0.30400243902439	5.88561974789916	4.27503953349243	7.10269832383439e-22	1.35360379222391e-20
MCIDAS	0.0974756097560976	1.88411323529412	4.27270058897911	2.60575944121316e-23	9.5923127464146e-22
IGFL3	0.0939878048780488	1.81308781512605	4.26983141594863	7.25636440039258e-06	1.18457971468696e-05
VWA2	1.50780243902439	28.5203527310924	4.24147250883444	1.07055397497866e-23	5.23963178435578e-22
CXCL8	12.5287975609756	234.632399579832	4.22708237873228	2.7058159389383e-18	1.91362056633945e-17
MUC5AC	0.625275609756098	11.6514144957983	4.2198690573393	6.00599907502251e-11	1.57634600951383e-10
TLX1	0.244643902439024	4.53379642857143	4.21196438399448	5.51124789030884e-20	5.68837338821885e-19
H2BC13	0.600473170731707	11.1223783613445	4.21122172304935	5.52855400775017e-05	8.40207555094565e-05
PRSS22	1.9275487804878	35.5756922268908	4.20605255277867	4.05371948327433e-25	6.16213052275148e-23
RAET1L	0.209121951219512	3.82703697478992	4.19381142708689	5.61635869822038e-22	1.13566464381386e-20
PKP1	0.396019512195122	7.24665756302521	4.19367230224496	6.78293411354023e-19	5.49481452545789e-18
CTHRC1	3.71741219512195	65.9674256302521	4.14938323354589	5.63211430534642e-24	3.38476971811075e-22
KLHL35	0.270175609756098	4.7613737394958	4.13940853070347	7.00646844965865e-26	2.93306217121236e-23
OLR1	0.436739024390244	7.65531554621849	4.13161849312955	1.027314887723e-18	7.94846446962209e-18
HOXC11	0.107007317073171	1.85744705882353	4.11753973606095	5.04927541504759e-07	9.09038423266405e-07
NPC1L1	0.228490243902439	3.94360987394958	4.1093123671574	1.38106000078435e-09	3.14903228285831e-09
EVA1A	0.726721951219512	12.5274825630252	4.10754923471823	5.88791755543398e-24	3.52211957100752e-22
SERPIND1	0.139026829268293	2.3896493697479	4.10336372402582	3.59377646719692e-10	8.6940995567593e-10
UNC93A	0.343119512195122	5.81569348739496	4.08316815973743	5.90961798096381e-13	1.93262905421497e-12
STK31	0.121475609756098	2.05065903361345	4.07734905322175	1.75719646212163e-21	2.84168918874818e-20
KRT7	0.573509756097561	9.63613088235294	4.07056405549826	1.45783265150942e-18	1.09135108468388e-17
ASCL2	12.2846634146341	203.882326680672	4.05280648711015	1.11056871713215e-18	8.52623790497e-18
TRIB3	5.60243414634146	92.6484733193277	4.04764151259298	7.77455794098703e-26	2.93306217121236e-23
NANOS3	0.427226829268293	7.04981617647059	4.04451148553165	1.36631667875447e-17	8.44404569447837e-17
SLAMF9	0.106321951219512	1.74267163865546	4.03478936513939	4.91637846058982e-19	4.13840560842222e-18
DKK1	0.232885365853659	3.77734705882353	4.01968145238195	0.00212838309903142	0.0028366001054755
GRHL3	0.282465853658537	4.52856932773109	4.00290696325833	1.39485254044345e-23	6.21478954312752e-22
PNPLA3	0.113619512195122	1.81766785714286	3.99980608035791	1.28841855614336e-12	4.0594138414846e-12
IGFL2	0.29410243902439	4.68520294117647	3.99372088625129	5.72718271768832e-11	1.50555433404171e-10
CLEC5A	0.172568292682927	2.70333865546218	3.96950293761564	4.02984511593479e-19	3.44603764017164e-18
EPOP	1.01859756097561	15.611725210084	3.93797390156161	4.11108796369601e-26	2.62943314571469e-23
TMEM211	0.749970731707317	11.4935380252101	3.93784486288375	1.35557357083686e-13	4.81191376614919e-13
IGFBP1	0.11109756097561	1.6967031512605	3.93283512910378	6.56991979846493e-05	9.91125904447932e-05
SPDYC	0.175273170731707	2.67112647058824	3.92977120218385	3.18482541845183e-16	1.59500500898512e-15
FGF19	0.430231707317073	6.51389390756303	3.92033446473918	7.40710716393154e-17	4.03827981709533e-16
HCAR1	0.113507317073171	1.69961344537815	3.90434945502046	5.30026076857965e-07	9.52101618112299e-07
RIPPLY3	0.141839024390244	2.12076995798319	3.90226171557288	1.77889317957215e-11	4.9419649050208e-11
TNFSF9	1.42829268292683	21.3480111344538	3.90173811989973	1.57134743537808e-20	1.85758281907778e-19
STC2	1.08872682926829	16.1946909663866	3.89480701807325	2.75494708110016e-21	4.20267665110923e-20
PRKCG	0.165092682926829	2.44659831932773	3.88942917518144	1.21835423374888e-10	3.08915915507639e-10
KLRG2	0.117780487804878	1.72893235294118	3.87570896359521	9.90324855788143e-06	1.60009846963094e-05
HS6ST2	0.85169756097561	12.3583006302521	3.8589953457022	2.56602107147619e-10	6.30454225695945e-10
CBLIF	0.225558536585366	3.26299390756303	3.85462250067167	4.34132003311376e-09	9.40546548421578e-09
CBX2	0.702582926829268	10.1539823529412	3.85323332896915	6.75768307179617e-25	7.59271531242569e-23
SERPINB5	4.76291951219512	68.2763	3.84146680442147	4.04644708837814e-17	2.29921830451287e-16
HAGHL	0.513653658536585	7.34742415966387	3.83837073665103	1.34952028702373e-23	6.11829881706443e-22
CCDC78	0.210831707317073	3.01002415966387	3.83561130906663	1.33473032306158e-23	6.07255299446432e-22
ALKAL1	0.387053658536585	5.51549894957983	3.83288591154151	4.92463347015908e-18	3.32277749701961e-17
GABRP	0.546624390243902	7.74092710084034	3.82388462360892	3.03024181501356e-05	4.70430628758768e-05
CACNG4	0.285634146341463	4.0412018907563	3.82254406480488	0.00108375708368981	0.00148056938870332
F7	0.143692682926829	2.03211722689076	3.82192512504239	5.67874840521725e-07	1.01669818683403e-06
BTBD16	0.125278048780488	1.7648468487395	3.81633744071554	3.40836139297278e-23	1.16506448567728e-21
EGFL6	0.362475609756098	5.09721302521008	3.81375282081568	1.4983004651862e-23	6.51836374096663e-22
MDFI	1.44232926829268	20.2581535714286	3.81203022666576	1.37652118693162e-24	1.24377833960444e-22
DUSP4	1.8927512195122	26.2875300420168	3.79582189084251	2.81019324534405e-19	2.49043257360017e-18
SP5	1.67244634146341	23.1750871848739	3.79254293679777	5.60259180369799e-19	4.62858623373285e-18
VENTX	0.413165853658537	5.71762394957983	3.79062280461828	1.15455316145381e-08	2.40158457675345e-08
IRX3	0.12739512195122	1.76006638655462	3.78824790380711	4.63922814479628e-10	1.10678483860622e-09
ADAMTS12	0.640421951219512	8.80327478991597	3.78094563761987	2.87766967844852e-23	1.02713729047606e-21
RPS10	0.695853658536585	9.54561743697479	3.7779826809696	1.44843233103035e-22	3.79619338048322e-21
ATG9B	0.183185365853659	2.50391953781513	3.77281204230362	1.0987757751007e-24	1.05950108359002e-22
RNF182	0.100151219512195	1.36321827731092	3.76676469005244	1.15239577993043e-06	2.01272044775359e-06
CGREF1	1.57993658536585	21.4885432773109	3.76562912625165	2.78479457731709e-23	1.00790842390796e-21
IL24	0.238948780487805	3.2486	3.76504480591715	7.58367336222878e-10	1.77322916238433e-09
ISM2	0.154792682926829	2.09972878151261	3.76179380760048	5.41485016110691e-06	8.94010719801462e-06
SLCO4A1	4.27720975609756	57.9745075630252	3.76067679622367	1.49908326072899e-25	3.52175542034169e-23
TFAP2A	0.181719512195122	2.44712521008403	3.75130267764243	1.07037354111702e-14	4.34237382629137e-14
ALDH3B2	0.173156097560976	2.30509663865546	3.73468213837749	2.79181239527934e-14	1.07264370976522e-13
EREG	2.83053902439024	37.6690243697479	3.73422994865336	2.76626965712885e-09	6.11618245033571e-09
NME2	0.669053658536585	8.89872605042017	3.7334049876536	1.06100527777427e-21	1.90776239256801e-20
SH3TC2	0.112407317073171	1.4898224789916	3.72833258050766	1.04716194533536e-23	5.23963178435578e-22
SPATA12	0.133575609756098	1.77000147058824	3.72802205094534	2.35749403442661e-25	4.57015880041791e-23
TNS4	7.54657317073171	98.0826699579832	3.70010466815964	5.53390223423636e-23	1.71061126240593e-21
PLEKHN1	0.344241463414634	4.4465981092437	3.6912092338553	1.19113260434775e-25	3.49331326325999e-23
NPFFR1	0.11340487804878	1.45770987394958	3.68414900710183	1.15463040612486e-18	8.83316106297039e-18
CSF2	0.244841463414634	3.14603298319328	3.68361399476451	8.00680099306081e-16	3.75248007367932e-15
PRR7	1.61512926829268	20.6724100840336	3.67798505252879	1.55785037901907e-24	1.29031953508368e-22
CKMT2	1.63871951219512	20.688968907563	3.65822090128923	0.000564142394918676	0.000789225193237788
H2BC18	0.228412195121951	2.86149915966387	3.64705959862216	7.54830968384336e-10	1.7652798085962e-09
IL17C	0.0985146341463415	1.2285993697479	3.64053268823946	1.51155772069412e-10	3.80199285752165e-10
EVX1	0.430029268292683	5.33558	3.63313699486554	3.13162230608905e-10	7.63609960690255e-10
ERFE	0.222407317073171	2.74608655462185	3.62610094109054	3.80462932733429e-21	5.52976552738879e-20
MSX1	0.951463414634146	11.6315159663866	3.61174714559968	1.42378986955693e-24	1.26106647459984e-22
SERPINA7	0.0979829268292683	1.19591323529412	3.60943852740177	0.00237709809478942	0.0031511731284266
CST6	0.465653658536585	5.59265567226891	3.58620429083146	6.90423133152675e-07	1.22962884954731e-06
KIF26B	0.322656097560976	3.8537781512605	3.57820432810746	2.67118224026622e-20	2.9934384845169e-19
FAP	0.546512195121951	6.52052415966387	3.57666234745738	1.22402943446867e-18	9.32530148730815e-18
FAM166C	0.602565853658537	7.18571806722689	3.57594150670034	3.16683438510253e-22	7.06712730395679e-21
FOXD1	0.194882926829268	2.28188319327731	3.54954533317722	1.39276733419825e-07	2.63445274852519e-07
CPN1	0.123392682926829	1.43184894957983	3.5365505543788	0.0315664021289667	0.037439827603119
HBQ1	0.11990243902439	1.37274453781513	3.51713025968143	5.8351004194648e-05	8.84610260705206e-05
TMPRSS5	0.234226829268293	2.66506659663866	3.50819334213845	1.22519904196008e-15	5.61792428702069e-15
TMPRSS13	0.621121951219512	7.06527163865546	3.50779656852485	7.73150970894998e-17	4.19921375863368e-16
REG3A	25.7080878048781	291.466987605042	3.50303827878958	1.47775626638414e-08	3.04385281650717e-08
COL7A1	1.10679268292683	12.521931512605	3.50000019922271	4.55015696440109e-23	1.46250194370713e-21
RHPN1	2.06098780487805	23.3163348739496	3.49993315377729	7.59862874352241e-24	4.14269544282924e-22
SFRP4	4.03372926829268	45.3333554621849	3.49038678688814	8.06095265326046e-11	2.08436200185668e-10
NOX4	0.147492682926829	1.65119558823529	3.48479573155747	4.85825249226881e-20	5.0787605544179e-19
NKD1	2.04807804878049	22.9175911764706	3.48411281302871	1.15604608053765e-14	4.66935648847358e-14
LRRC36	0.277887804878049	3.09502268907563	3.47737555733866	7.24709262788253e-18	4.71753368483944e-17
TMEM74B	0.336373170731707	3.74273067226891	3.47595668999766	1.33379401691459e-20	1.60614655103014e-19
TH	0.122741463414634	1.36050945378151	3.47045238680546	2.00605873503961e-12	6.16855899939238e-12
RNF183	0.458039024390244	5.06586680672269	3.46726672117697	8.77503769311037e-22	1.62906206389834e-20
BMP7	2.30174146341463	25.383862184874	3.4631138925974	2.38425953207113e-11	6.5463275422633e-11
TGFBI	38.7431195121951	427.128908823529	3.46265951896567	2.30733844513649e-24	1.66553743293903e-22
KLK11	1.20053902439024	13.2198231092437	3.46094866738577	2.09601710304731e-08	4.25894889253516e-08
SHISA2	0.384260975609756	4.22643907563025	3.45928428035289	1.01604196192158e-20	1.26356147731704e-19
RAB5IF	2.88560487804878	31.6990277310924	3.45749291867241	1.01371357955739e-09	2.34314725607532e-09
KLK12	0.754787804878049	8.21429369747899	3.44399351240769	1.72102418117167e-06	2.96577133167767e-06
ANOS1	0.449519512195122	4.85473781512605	3.43293773862907	7.0193869757674e-19	5.66151679861989e-18
APLN	0.985680487804878	10.6415216386555	3.43244058021321	2.03969921200159e-24	1.57814092923788e-22
CLDN14	0.184829268292683	1.99153025210084	3.42961225972557	1.45945887793586e-17	8.96830963176071e-17
SPTBN2	1.24358780487805	13.399593487395	3.42960895399762	4.34016417500126e-25	6.37264333013537e-23
COL9A3	1.88607073170732	20.2122468487395	3.42177401825984	8.11953488795065e-11	2.09825020574421e-10
DRD2	0.344980487804878	3.66862457983193	3.41065260723005	0.00407813903973924	0.00528521911057881
VGF	0.802487804878049	8.50526638655462	3.40580504868791	6.60246055722915e-11	1.72658151912483e-10
LY6G6C	0.457556097560976	4.8044006302521	3.39233592228537	5.82307585526863e-16	2.79287168247684e-15
MAT1A	0.365439024390244	3.78486827731092	3.37254048238332	7.28529502297935e-09	1.54494168704934e-08
TSPEAR	0.110021951219512	1.13923844537815	3.3722064388603	2.84258744744552e-11	7.74058427996703e-11
PAX9	0.146260975609756	1.50998970588235	3.36792191869413	1.03423175397012e-14	4.20278640535841e-14
SLC7A5	13.4985317073171	138.100503781513	3.35484418961198	5.70075108303977e-25	7.01518140418637e-23
SPTBN5	0.212817073170732	2.17269831932773	3.3518020689467	8.70685688819347e-21	1.1051229252536e-19
WDR72	0.724570731707317	7.39181869747899	3.35073093565414	1.22885562998891e-10	3.11456327875377e-10
GDF15	31.2592731707317	318.666427310924	3.34969089503363	6.95014643572737e-23	2.04097368400076e-21
IL1A	0.508934146341463	5.17746722689076	3.3466956206751	3.38422094695277e-16	1.68636786947847e-15
H3C13	0.198478048780488	1.99183802521008	3.32704897076331	6.32223317683256e-05	9.55545383996415e-05
MYADML2	0.274165853658537	2.74594075630252	3.32417969456664	1.32066627611747e-13	4.69574269502307e-13
TDGF1	3.22070731707317	32.1560035714286	3.31963864954552	9.01746476692835e-15	3.68726573640071e-14
AC104304.2	0.143982926829268	1.42731197478992	3.30933105102762	2.18084235740187e-08	4.42504147298831e-08
AZGP1	9.83182682926829	96.9729113445378	3.30205038708516	2.15024816980103e-19	1.95107841306174e-18
MCEMP1	0.228978048780488	2.25491554621849	3.29979219636155	1.55185260003403e-12	4.8433544553236e-12
GLYATL1	0.152851219512195	1.49444705882353	3.28941182225394	6.92131026043124e-13	2.245298766634e-12
ACAN	0.322836585365854	3.15565861344538	3.28906515365227	2.3351312748448e-22	5.52604967074536e-21
AJUBA	1.5169512195122	14.8141289915966	3.28772720559334	2.67257178770261e-26	2.62943314571469e-23
LRP8	0.370209756097561	3.60799558823529	3.28478275449571	7.86487086986034e-26	2.93306217121236e-23
CDKN2A	0.678939024390244	6.6065256302521	3.2825378415439	1.22999158884715e-18	9.36518639923042e-18
IL23A	1.04660243902439	10.1676617647059	3.2802025125957	1.60936173213906e-23	6.77347327067387e-22
ORM2	0.159478048780488	1.54732205882353	3.27834374560681	2.42726512041367e-10	5.97726179166477e-10
PGGHG	5.40436829268293	51.606631512605	3.25535856677885	4.17799676014985e-22	8.74941590565579e-21
SIX2	0.25969512195122	2.47846974789916	3.25455882928125	5.531884177153e-07	9.9177848554175e-07
PRSS51	0.137270731707317	1.30893676470588	3.25329944378422	5.35905358866335e-06	8.85250976976721e-06
PABPC1L	2.02990731707317	19.298481092437	3.2490015406593	3.09995144871599e-22	6.92983956208639e-21
SAA2	0.349407317073171	3.31772394957983	3.24721212647883	4.85324491499225e-11	1.28501593333227e-10
CCNO	2.18846097560976	20.6844840336134	3.24056040721371	1.32893388957111e-22	3.51867925966154e-21
TMPRSS3	1.14848536585366	10.7996264705882	3.23317703545123	2.50517856864691e-18	1.78639140648381e-17
FJX1	0.817329268292683	7.67501554621849	3.23118036976667	5.32541171269253e-25	6.8128361128416e-23
PSORS1C2	0.145821951219512	1.35517584033613	3.21620024372889	4.25283051922346e-10	1.01987422306768e-09
DNAH2	0.129531707317073	1.2005981092437	3.21237610583293	5.19426116422086e-21	7.04990005282539e-20
MYEOV	3.15633414634146	29.114168697479	3.20539957587973	5.00888535563986e-17	2.80901943056522e-16
SULT2B1	2.48863170731707	22.7643995798319	3.19335476145384	2.16657843501151e-21	3.42648224709715e-20
SFTPB	0.124156097560976	1.12849117647059	3.18416811624008	0.0178753055782474	0.0217298733066643
CYP4X1	1.7494243902439	15.7970096638655	3.17469926746804	4.75203185120946e-10	1.13223314677259e-09
CXCL3	8.33359024390244	75.1622012605042	3.17299724858756	4.13444728506341e-21	5.87691896262974e-20
LGR5	5.56174146341463	49.8682584033613	3.16451323134351	8.74571418638174e-16	4.0810174432011e-15
MSLN	11.5932146341463	103.900421008403	3.16384893428619	4.78881026080311e-08	9.43091257122954e-08
PLPP4	0.313990243902439	2.79296239495798	3.15300451053647	7.27883681361356e-14	2.6582772885444e-13
OXTR	0.216570731707317	1.91515756302521	3.14455290055409	3.50290441764564e-23	1.18795349029919e-21
CFAP92	0.215209756097561	1.89769243697479	3.14043080452795	2.45378265819349e-25	4.59497474297364e-23
IQANK1	2.96128780487805	25.9601800420168	3.13200377225004	7.50968655802688e-26	2.93306217121236e-23
SLC7A11	1.10337073170732	9.65938298319328	3.13001341952039	9.10986545252319e-23	2.54780996773957e-21
HTR1D	1.31809512195122	11.5179510504202	3.12735770284748	1.11839737037316e-21	1.97415470253984e-20
GNG10	0.189729268292683	1.65385882352941	3.12382193247522	0.0013929523505337	0.00188424804451905
MEX3A	1.0169756097561	8.82217394957983	3.1168491274947	4.0899829745511e-22	8.57900487243097e-21
NMU	2.14396585365854	18.5456	3.1127211651692	1.73784964350082e-10	4.34247892314191e-10
SRPX2	2.04380731707317	17.675193907563	3.11239494674615	4.93091986667635e-19	4.14254977875976e-18
CCN4	1.06212195121951	9.15362542016807	3.10739383224821	5.3030622546035e-21	7.1824808586721e-20
EDAR	1.63845853658537	14.1174960084034	3.10707315430875	1.18561219332026e-09	2.72343473582635e-09
CILP2	0.186370731707317	1.60523151260504	3.10653416616499	9.32806227728697e-12	2.67545246698008e-11
SLC6A6	6.00444146341463	51.4781481092437	3.09985819757083	9.81524266174615e-25	9.98604334113559e-23
FUT1	0.856412195121951	7.31732268907563	3.09493863750872	2.9125411792823e-25	5.15521006651311e-23
PALM3	0.56530487804878	4.81917268907563	3.09168444793208	2.01746796078736e-10	4.99680137303454e-10
ONECUT2	0.149931707317073	1.27781701680672	3.09130383787753	1.84669396652514e-15	8.2879933106882e-15
GRPR	0.157012195121951	1.32988571428571	3.08235374833605	6.73549275778452e-06	1.10275344555669e-05
CXCL1	24.8417804878049	210.241415756303	3.0812064110243	5.40171857605926e-20	5.58811895286323e-19
H2AC20	2.5155243902439	21.1187384453782	3.06959257303851	4.39583962781878e-06	7.31096163117845e-06
CHI3L1	4.0305512195122	33.5274239495798	3.05629257836524	4.24829857546329e-18	2.91669850656542e-17
C5orf38	0.345931707317073	2.85878487394958	3.04684290095079	0.0264980610569851	0.0316445903330856
FXYD4	0.294043902439024	2.41874852941176	3.04015730521503	2.55008888208065e-11	6.97938963045204e-11
HCAR3	0.213917073170732	1.75916827731092	3.0397699570113	9.76399214906157e-07	1.71553634155595e-06
SULT1C2	0.691429268292683	5.68506155462185	3.03952239040761	4.53412178919808e-16	2.21076934483881e-15
TREM1	0.4732	3.88950735294118	3.0390654554756	2.82624218692613e-13	9.64043331041627e-13
TFR2	0.423234146341463	3.47102478991597	3.03583373562158	2.42496328729642e-20	2.73891996960042e-19
COLEC10	0.133426829268293	1.08984495798319	3.03000221513489	2.20790451198872e-05	3.46975604468575e-05
HOXB8	6.91871463414634	56.4951350840336	3.02955069683109	2.70208094475395e-14	1.04002346997813e-13
KISS1	0.536256097560976	4.36820357142857	3.02604603960765	5.92780974270339e-18	3.92785793258823e-17
VSNL1	3.53926829268293	28.8152392857143	3.02530896622574	4.53934157257226e-21	6.34084675234661e-20
MLXIPL	3.75839756097561	30.3130388655462	3.01174890142601	2.03913172520232e-20	2.33993081894664e-19
NFE2L3	8.49433902439024	68.2651588235294	3.0065758480511	9.5697914412605e-26	3.01588476128114e-23
CELSR3	0.748185365853659	5.96136638655462	2.99417539145178	3.52330804436605e-22	7.63839774343327e-21
ATP6V1C2	0.85439756097561	6.76294768907563	2.98467276093586	3.96614864953453e-21	5.6877699102226e-20
HEPHL1	0.158124390243902	1.25083697478992	2.9837619494891	1.00395208239981e-06	1.76226937327645e-06
MATN3	0.345931707317073	2.72034201680672	2.97522888762597	2.6809618814547e-15	1.1790639673825e-14
PSAT1	12.6215268292683	98.3991915966387	2.96276001902312	6.87521939494666e-23	2.02818972150926e-21
COL1A1	132.798817073171	1030.26418865546	2.95570013153465	3.26692259176149e-17	1.88698734055209e-16
NPW	0.786763414634146	6.07674264705882	2.94929641697612	3.55597712314862e-11	9.56626700149975e-11
PHLDA1	7.52704146341463	58.0770485294118	2.94781331373541	6.95403110741282e-24	3.85635347377172e-22
ERVMER34-1	0.361419512195122	2.78565945378151	2.94627259843401	4.75859692320541e-08	9.37750779684035e-08
GDPD5	1.69557073170732	12.9923909663866	2.9378240782129	2.90755327171985e-22	6.55645651376827e-21
FOSL1	4.52109512195122	34.2011451680672	2.91930045535783	1.66033058731909e-19	1.54450467827297e-18
ACTL8	0.765160975609756	5.71761302521008	2.90157777897197	0.0147545486398003	0.0180944877538781
KIAA1549L	0.17579756097561	1.30801008403361	2.89538670355123	3.69028766503798e-09	8.06003525571297e-09
PCSK9	5.78076585365854	43.0092075630252	2.89531300694722	6.49046032756742e-19	5.28106032068631e-18
WNT11	4.11541951219512	30.4977676470588	2.88959223842431	1.16247616599048e-06	2.02922920031924e-06
BRSK2	0.419080487804878	3.08959642857143	2.8821191447883	3.27632524840268e-09	7.19833336755841e-09
PRAME	0.407126829268293	3.00021029411765	2.88151342532503	0.0114153774584464	0.0141498553473317
TMEM132A	2.74396585365854	20.0942105042017	2.87244546182187	5.03969480077948e-24	3.07159889249395e-22
GJC3	0.249158536585366	1.81818361344538	2.8673619916496	1.92709950678972e-16	9.84970440159413e-16
KCNH8	0.397156097560976	2.89688949579832	2.86672659452192	5.70182271716321e-17	3.163299756482e-16
CYSRT1	0.499034146341463	3.59898004201681	2.85037766162541	1.54008097250931e-23	6.58920074364e-22
LINC00514	0.316190243902439	2.27991512605042	2.85011535954359	4.73642163677236e-11	1.25615300100131e-10
CLDN9	0.574346341463415	4.13845651260504	2.84909992127198	3.80174091688539e-10	9.16698873473299e-10
RHCG	0.424670731707317	3.05218256302521	2.84542467127926	3.43947164430062e-09	7.54139031325442e-09
FAM131C	0.155124390243902	1.11150420168067	2.84101595741779	1.27823228671213e-14	5.12920477534392e-14
CBARP	0.15269756097561	1.08977710084034	2.83528415803351	1.84450111379359e-16	9.44659497427051e-16
GNG4	3.9061243902439	27.8650100840336	2.83464487792488	0.00173100328476351	0.00232328906279907
B4GALNT4	1.27443170731707	9.08343949579832	2.83338461955602	0.00163705217028328	0.0022008511898616
LAIR2	0.313060975609756	2.22011428571429	2.82611835799198	1.11344366700022e-12	3.53310550621558e-12
SYNGR4	0.340690243902439	2.39690819327731	2.81464211199737	0.000444847882049159	0.000626813466080391
NACA2	0.523017073170732	3.67804222689076	2.81400809600477	1.03412817408943e-10	2.64436377150396e-10
ITGBL1	0.355541463414634	2.48900105042017	2.80747711662138	4.279942514322e-09	9.28038563849652e-09
ERP27	1.85540243902439	12.9491995798319	2.80305887613641	3.62040246421924e-10	8.75360425312329e-10
SPACA3	0.378046341463415	2.63621491596639	2.80183299202879	0.00370928121991213	0.00482460465497127
XKRX	1.06169512195122	7.39538634453782	2.80025597851928	3.71555569160234e-20	4.01746402436769e-19
WFDC10B	0.219387804878049	1.51636365546218	2.78906054528919	1.088362534387e-11	3.0995663008187e-11
AQP9	1.0321243902439	7.13355105042017	2.78900356983531	5.730678723511e-10	1.35615567374516e-09
APOA2	0.497924390243902	3.43120735294118	2.78471772175091	3.03338943101569e-09	6.68960997408324e-09
GPR3	0.388565853658537	2.67186134453781	2.78161411088587	1.04436300441376e-21	1.89259668724126e-20
CXCL11	5.25414390243902	36.0688962184874	2.77922765520998	4.18169521864432e-15	1.78735309031106e-14
SLC28A3	0.827560975609756	5.65737205882353	2.77319453306919	4.70752420763319e-09	1.01630610337224e-08
TEX45	0.555253658536585	3.78498865546218	2.7690700773507	2.43057888310758e-21	3.78379635525699e-20
BGN	56.4904243902439	384.663529201681	2.76751880679249	1.11025425485259e-17	6.99103081235396e-17
FNDC11	0.16730243902439	1.12620630252101	2.75094074667145	9.08161026372597e-17	4.86306708788158e-16
ZNF695	0.1665	1.11949768907563	2.74925746769954	2.58768408359476e-21	3.97576589392156e-20
STRIP2	0.714463414634146	4.80310588235294	2.74903556993467	4.96393897509788e-23	1.56013456986923e-21
DNASE1L2	0.263482926829268	1.76406323529412	2.74312089099928	6.74244252486729e-20	6.8116508701518e-19
SIGLEC15	0.465009756097561	3.10856449579832	2.74091562190752	5.51363066232461e-12	1.62171969961011e-11
TMEM270	0.169841463414634	1.13472121848739	2.74007728336161	2.87983694150255e-16	1.44731128437007e-15
ASGR1	0.617604878048781	4.12084054621849	2.73818258771524	2.02816123440677e-17	1.21831494539499e-16
H2BU1	0.175868292682927	1.17080651260504	2.7349353681726	5.10703218397082e-13	1.68250797677427e-12
F5	0.564612195121951	3.74475378151261	2.72953866907824	0.000370901397521986	0.00052640845771617
MFAP2	2.68217317073171	17.7864544117647	2.72930465854798	2.52011363473545e-19	2.25345247573818e-18
ARNTL2	2.13928536585366	14.1799867647059	2.72865534001734	1.09877830818871e-24	1.05950108359002e-22
ERICH2	0.800134146341463	5.2558768907563	2.71561768342033	7.7288504588415e-14	2.81546311752723e-13
DBNDD1	2.89702195121951	18.9906048319328	2.71264333332179	6.66557539020964e-22	1.28930987450447e-20
CXCL6	0.860885365853658	5.6397537815126	2.71173913078759	2.34095312230357e-10	5.77241513230619e-10
MYCN	0.778743902439024	5.09522121848739	2.70992391803581	5.65381620464417e-09	1.2106887500863e-08
GOLGA7B	0.67340487804878	4.40556722689076	2.70978170440902	2.7878766786417e-17	1.62922453933647e-16
AXIN2	14.6065097560976	95.4198327731092	2.70767767242132	5.16411861618668e-16	2.48790367784296e-15
DLX5	0.192351219512195	1.25487668067227	2.70573071301165	7.77231999297603e-05	0.000116557737499122
ASPHD1	2.15673902439024	14.0542518907563	2.70408314170234	5.709895969963e-20	5.87401001814426e-19
HILPDA	7.51515365853659	48.4245409663866	2.68786386545909	3.08361310395513e-25	5.38423850218976e-23
SLC11A1	0.653239024390244	4.20370714285714	2.6859792804837	1.36649636616007e-17	8.44404569447837e-17
SPOCD1	0.22820243902439	1.45907773109244	2.67667062729657	1.2725460420659e-18	9.64947630420855e-18
SLC6A14	2.10299512195122	13.3913516806723	2.67078418033407	4.32150634895948e-11	1.15440814596254e-10
HCAR2	0.710007317073171	4.51901512605042	2.67010258831799	0.00014519680920121	0.000212708386812793
NEBL	3.10474390243902	19.7539863445378	2.66959764132182	2.11779045303598e-23	8.317316244279e-22
APCDD1	8.83651707317073	56.153106092437	2.66781608079176	4.28728733997077e-08	8.48071642984726e-08
WNT3	0.463890243902439	2.94713193277311	2.66745623607882	6.22198137875346e-22	1.22179667773364e-20
RNF43	9.74258292682927	61.7872831932773	2.66493372759255	1.93767430060763e-20	2.23143401409547e-19
TNFRSF12A	17.378287804878	110.179383403361	2.66449644149256	4.65029374555126e-23	1.47996171148443e-21
MTHFD1L	5.7782	36.6058281512605	2.66338131801381	4.89304156063128e-26	2.62943314571469e-23
KREMEN2	0.480541463414634	3.02890105042017	2.65606162414827	3.74261240878146e-19	3.2239316694823e-18
GSDMA	0.948165853658537	5.97619159663866	2.65601505838804	1.35042199848072e-15	6.14610871517062e-15
ADAMTS2	3.23889512195122	20.3535976890756	2.65171016852882	2.5574009195048e-16	1.28877827509356e-15
REG4	102.639848780488	643.042671848739	2.64732352691803	0.0260597837235296	0.0311459168778906
SERPINE1	11.1016024390244	69.3774218487395	2.64369829468747	1.39900181851683e-15	6.36048645216607e-15
BIRC7	0.318760975609756	1.99143991596639	2.64326502963025	1.07934686136339e-10	2.7529097504296e-10
MACC1	4.12794146341463	25.7582193277311	2.64153844525073	6.45709258504543e-22	1.25840261374618e-20
GRHL1	0.396992682926829	2.47688949579832	2.64134518342922	5.65540090304692e-23	1.73984369210165e-21
C2CD4B	2.7400512195122	17.0674048319328	2.63896894070537	4.80636186987216e-11	1.27364646678872e-10
CELSR1	1.53593414634146	9.55733907563025	2.63749264210073	5.00572087908276e-22	1.02340062466184e-20
PADI1	0.319565853658537	1.96993739495798	2.62396461489257	2.6208680878144e-10	6.43443796553077e-10
THBS2	6.03952195121951	37.2039699579832	2.62295031157969	1.29501927956295e-09	2.96315638590984e-09
TP73	0.431143902439024	2.64264348739496	2.61574042604359	3.59129644699999e-15	1.55506506004313e-14
STC1	2.66534634146341	16.1008884453781	2.59474538078704	2.24838006443865e-17	1.33815590889765e-16
ANKRD13B	2.35754390243902	14.1961550420168	2.59014369357312	2.81541833070438e-23	1.01050056252865e-21
CCL26	0.843392682926829	5.06126932773109	2.58522283689955	7.33484222313443e-11	1.90720777034669e-10
PPM1H	3.84985853658537	23.0856787815126	2.58412081222554	3.45615388587275e-25	5.58212054492023e-23
SNTB1	4.81546341463415	28.7893046218487	2.57978639522778	4.7670853881073e-24	2.93311953808259e-22
MMP10	1.31524634146341	7.81980756302521	2.57180006778492	3.73686552517122e-16	1.84789597630069e-15
SLC17A9	5.69459756097561	33.8227159663866	2.57032671797894	4.35849860876014e-17	2.46676130196188e-16
CXCL2	10.9114414634146	64.8033966386555	2.57022773079008	6.027010339156e-17	3.32799147830063e-16
SMOX	4.94286829268293	29.3553212184874	2.57020167320579	2.03969921200159e-24	1.57814092923788e-22
KIAA1549	1.26667073170732	7.50881218487395	2.56754315881824	1.50617351710609e-24	1.26371870224206e-22
FGFRL1	12.2279292682927	72.433881512605	2.56648457485532	6.72653224361865e-24	3.7788488312955e-22
NDUFA4L2	4.44306829268293	26.3136640756303	2.56618393044068	2.41364892452557e-15	1.06767695867651e-14
GABRE	2.11202926829268	12.4465605042017	2.55904538881019	2.24838362217847e-17	1.33815590889765e-16
TRIP13	5.00814390243902	29.4975594537815	2.55824767290131	2.01996004281536e-25	4.16127395722853e-23
ADAMTS6	0.201114634146341	1.17927857142857	2.55181458617714	3.11812128113629e-17	1.80672093954549e-16
FBXO2	1.59981707317073	9.35996239495798	2.54859578016361	0.000110088575969838	0.0001629946705748
SCD	60.5148268292683	354.019453361345	2.54846807084354	3.42880431264401e-21	5.06326634556266e-20
DPEP1	55.2221585365854	322.643542436975	2.54662196434896	1.17081247971806e-19	1.11976817545796e-18
S100P	303.945665853659	1772.86970651261	2.54420116039031	7.11086517833551e-18	4.64037823077137e-17
FANCG	0.257463414634146	1.49247289915966	2.5352653887251	5.33500720460477e-22	1.08386207689777e-20
DUSP15	0.434248780487805	2.51186848739496	2.53216722926959	2.66975010853906e-12	8.11861392602737e-12
PDF	0.565663414634146	3.26906134453781	2.53086067975326	1.1380958734978e-09	2.61873537199628e-09
RASSF10	1.63621219512195	9.40055966386555	2.52238679151917	5.68485072653682e-12	1.67092712096411e-11
OSM	1.93049756097561	11.0354100840336	2.51509560556533	4.11767026792829e-12	1.22703914972097e-11
CCR8	0.22000243902439	1.25756869747899	2.51504578942383	1.91316973792124e-12	5.90118552964439e-12
REN	0.773560975609756	4.41366659663866	2.51239073310619	0.00285798483099469	0.00375781235384984
TEAD4	7.96809268292683	45.0870233193277	2.50040593156437	1.54043251180057e-24	1.28412441838549e-22
BCKDHA	0.223329268292683	1.26196554621849	2.49842828260021	7.84090474593412e-07	1.38842980543448e-06
RASL10B	0.528587804878049	2.97940882352941	2.49481105262169	2.2918301020502e-10	5.65452296135013e-10
SAPCD1	0.261080487804878	1.47029138655462	2.49353555575649	3.49089491848103e-16	1.73617602931845e-15
RGS16	5.19601219512195	29.1940575630252	2.49019801714686	1.3374873392e-21	2.28593570235492e-20
NEK5	0.30420487804878	1.70890567226891	2.4899575731444	3.79161499242934e-20	4.08262902147554e-19
NDP	0.239729268292683	1.33673634453782	2.47923697696239	2.47917028634489e-05	3.88047962081918e-05
PLAU	12.451687804878	69.4148516806723	2.47890305780785	1.02798318906825e-21	1.86815341574555e-20
UCN	0.620707317073171	3.45243655462185	2.47562984431181	6.47578265798555e-20	6.56263433128089e-19
MROH6	5.0155	27.8842716386555	2.47498615025546	4.88267867755156e-19	4.11271780916843e-18
GRM8	1.40789024390244	7.82229369747899	2.47405683586404	8.1968284307822e-05	0.000122667616578801
ULBP3	1.2565756097561	6.97567205882353	2.47283473491759	3.22758928985182e-25	5.41606249534745e-23
FAM83A	0.256456097560976	1.42034495798319	2.46945757971985	1.50359468899647e-05	2.39496387777655e-05
AUNIP	1.46825609756098	8.1203531512605	2.46743884181172	6.60624309307855e-25	7.59271531242569e-23
TRIM7	0.582412195121951	3.21431029411765	2.46439673706409	0.00564196794424739	0.00720924325629159
INHBB	1.83753414634146	10.0711993697479	2.45439253830734	3.375561479448e-10	8.19380610106098e-10
RECQL4	5.86791219512195	32.1303317226891	2.45301668725413	2.02068712235073e-22	4.91700533105344e-21
H2BC11	2.73842682926829	14.8146235294118	2.43560272766465	0.0158578683486132	0.0193996891623207
CARD14	0.280129268292683	1.51477142857143	2.43493548348913	1.5956444402474e-20	1.88115674831829e-19
DOK7	0.543160975609756	2.93304726890756	2.43294858635101	1.98472224076733e-14	7.79234155969452e-14
ZNF460	0.629029268292683	3.39366176470588	2.4316437319241	8.05793506743574e-08	1.55281997026603e-07
HOMER1	1.06507317073171	5.71948067226891	2.42493160923915	3.39147344302895e-20	3.7136634201167e-19
ANKRD36C	0.310519512195122	1.66475210084034	2.42255152936157	5.41272591632726e-08	1.06031795970032e-07
SHH	3.40433658536585	18.2436642857143	2.42194993966627	3.64099151646216e-20	3.94674927719862e-19
ANLN	6.43575121951219	34.4880201680672	2.42191484788281	3.10647512982818e-23	1.08483149060838e-21
CADPS	0.954980487804878	5.1069718487395	2.41892494511021	3.08130948842952e-10	7.52336261762186e-10
LEF1	1.76430731707317	9.40912542016807	2.41495875082895	4.4134148681972e-20	4.67042952309088e-19
PMAIP1	4.56405365853659	24.3112844537815	2.41323845994339	9.51231670434835e-23	2.63752455229367e-21
LZTS3	4.83193902439024	25.7004090336134	2.41111716663245	1.99793341442903e-20	2.29673466617771e-19
ASB9	2.42903170731707	12.9112121848739	2.4101712287838	5.34347561016831e-18	3.5866518628044e-17
PTP4A3	14.1555682926829	75.0429008403361	2.40634592823246	1.25529328178313e-17	7.79790600669222e-17
NDUFA13	0.983504878048781	5.21163949579832	2.40573317875914	3.23500185321628e-16	1.61700509403985e-15
GTF2IRD1	7.36713414634146	38.9342697478992	2.40186514964151	7.07094103589373e-25	7.80885719015238e-23
LMTK3	0.859841463414634	4.53489180672269	2.39892554441485	1.45520160553774e-20	1.73616435319974e-19
ARID3A	4.43677073170732	23.3554957983193	2.39618016195139	4.83383266205405e-20	5.05732403452635e-19
SAPCD2	9.20273170731707	48.3399319327731	2.39308136715086	5.90648965889439e-23	1.80039265431801e-21
XRCC2	1.31331219512195	6.89035672268908	2.3913687665787	6.80153398823228e-24	3.80444245289824e-22
BRCA2	0.985580487804878	5.16489663865546	2.38969387833482	3.71615366853033e-22	7.97614975931568e-21
GRP	1.10872195121951	5.80979852941176	2.3895905278611	4.57556574607747e-09	9.89139785930517e-09
GZMB	6.63709512195122	34.7642365546218	2.38898005134886	2.66976167260199e-12	8.11861392602737e-12
CDC25B	25.3068634146341	132.269537605042	2.38588022633252	1.78271827504747e-24	1.44871086993009e-22
HPN	0.762039024390244	3.9817218487395	2.38545565634846	0.0197235555884446	0.0238700699156398
RELL2	0.804909756097561	4.20447962184874	2.3850283056336	3.81718974536693e-19	3.28374891477271e-18
LCN2	265.123365853659	1381.14685441176	2.38113099792475	7.55019854360743e-09	1.59823255868204e-08
ATP11A	4.5579756097561	23.6413067226891	2.37484466989164	1.82319897665724e-24	1.45417331932645e-22
ODAM	1.62177317073171	8.41070105042017	2.37465400613982	4.21801047107895e-08	8.34879186532033e-08
SULT1C3	0.470234146341463	2.43660840336134	2.37342319856887	0.00112646110790853	0.00153582399232733
SLC6A20	2.95359024390244	15.2827953781513	2.3713668532483	1.9023645211405e-14	7.48719219544819e-14
ENC1	14.1716682926829	73.2960157563025	2.37072517539238	5.49452015589324e-26	2.62943314571469e-23
UBE2C	45.8771853658537	236.448777310924	2.36567889388664	7.18914814900189e-24	3.95280779715972e-22
GPR143	2.24304634146341	11.5445972689076	2.36368651384088	5.37966693259501e-08	1.05449466377138e-07
ROBO2	0.242851219512195	1.24679306722689	2.36007740182297	1.33722193121718e-08	2.76584673815546e-08
ZC3HAV1L	3.02261463414634	15.4988773109244	2.35829475452874	3.96245578484255e-25	6.16213052275148e-23
NME1	7.44461219512195	38.1728010504202	2.35827644978448	2.20620819394527e-24	1.63778367446529e-22
LIME1	0.606678048780488	3.10588529411765	2.35600153251052	8.59802893124514e-18	5.527138933308e-17
DACH1	4.40484634146341	22.5364712184874	2.35509803646715	1.46083939040581e-13	5.16006794489663e-13
CCDC150	0.212975609756098	1.08877794117647	2.35394961729674	1.79440660372397e-21	2.88384087634924e-20
IL1RN	4.72413170731707	24.1360632352941	2.35306928909627	1.17038948562447e-11	3.32072958800039e-11
PNMT	0.367582926829268	1.87534369747899	2.35101336079626	0.0264483566473487	0.0315898702385277
RAD54B	0.367639024390244	1.87021869747899	2.34684516417274	4.03641751845889e-23	1.32708780549637e-21
MSH5	0.347892682926829	1.76020336134454	2.33902787636722	1.3332297517489e-19	1.26110260778532e-18
FANCB	0.552546341463415	2.7941006302521	2.33821660875362	4.00381267048529e-22	8.4531823205076e-21
PTK7	7.85769756097561	39.6881207983193	2.33652870813066	5.11802474522282e-16	2.46753722884418e-15
RPL22L1	22.6273146341463	113.895040336134	2.33156764131205	9.13899190785916e-19	7.16969729456273e-18
SKA3	6.07205609756098	30.4502897058824	2.32619892961144	4.6621736389731e-24	2.88229404732878e-22
SRMS	2.94385365853659	14.7552359243697	2.32544912779377	6.26588572213286e-13	2.04195348285388e-12
FXYD5	26.9453926829268	134.313982983193	2.31749898997707	9.15358827049514e-22	1.69446295190641e-20
MYBL2	28.5711585365854	142.348759663866	2.31679847976176	3.50091357888665e-21	5.13454078919346e-20
DIO2	1.06428536585366	5.28070966386555	2.31084679227492	3.6702639349786e-16	1.81768801471286e-15
SYT8	0.316639024390244	1.57045420168067	2.31027089358691	1.00558554231552e-12	3.20581564082379e-12
ZNF469	0.512143902439024	2.53723676470588	2.30863701072593	1.92890939474323e-13	6.72334456149913e-13
ACBD7	0.751736585365854	3.71599600840336	2.30544982857686	4.33890404578907e-19	3.69808569760162e-18
FIBCD1	2.82484146341463	13.9263302521008	2.30157333375771	0.0286098354506206	0.034058198254788
CRLS1	0.758578048780488	3.73630399159664	2.30024231015755	3.73924125411186e-12	1.11917387640443e-11
MYOM3	1.70881219512195	8.40416512605042	2.29811066041256	8.89365446321802e-13	2.85077919422575e-12
FBXO41	1.9284	9.41295357142857	2.28724314413934	7.40978661384289e-22	1.40590092272341e-20
DNAH14	0.282521951219512	1.37804264705882	2.28618566598463	1.22956438955369e-13	4.38388561739052e-13
HOXC6	0.405460975609756	1.97588	2.28485670922152	0.00343888262915115	0.00449325537984245
TNFRSF11B	5.25826097560976	25.6095926470588	2.28402665320211	2.80715217540374e-11	7.64732213841458e-11
COL12A1	14.6061414634146	71.0713735294118	2.28269347263099	4.72191283726265e-15	2.00170064863093e-14
CEP72	2.18029756097561	10.5840932773109	2.27930073263792	7.07092460067247e-25	7.80885719015238e-23
ABCC2	0.726258536585366	3.51246323529412	2.27392800337486	1.04724881213117e-13	3.76712191023019e-13
LCN12	1.04892682926829	5.06680756302521	2.27216299412502	2.06185704887347e-14	8.08290501471302e-14
MAK	0.222041463414634	1.07176008403361	2.27108097955998	1.12448283464943e-07	2.14210412281439e-07
HDAC10	0.287719512195122	1.37958403361345	2.26149836885589	9.88047612475479e-19	7.66767132709866e-18
SLC39A10	4.41121219512195	21.1286918067227	2.25995637885375	2.9125480601769e-25	5.15521006651311e-23
DDIAS	1.40945365853659	6.75093109243697	2.25995044896512	6.05928095374636e-22	1.1952972397459e-20
EPHX3	0.346734146341463	1.65779474789916	2.2573635722511	4.64991256666462e-11	1.23446723389919e-10
ORC6	2.79150975609756	13.2878237394958	2.25098733811868	8.19172779563199e-25	8.67584547929188e-23
LGR6	4.20795853658537	20.0247525210084	2.25059201885895	2.52886105102301e-07	4.67125284349797e-07
CDK5RAP3	1.04191951219512	4.95727352941176	2.2503030307605	2.41043390238985e-18	1.72836939249607e-17
SLC22A3	5.03619268292683	23.9183119747899	2.24771018928809	7.66552057381275e-19	6.11773881002066e-18
PAQR4	4.82486829268293	22.8851256302521	2.2458487458622	2.21273352173106e-23	8.52641549483678e-22
TOMM5	1.09278048780488	5.17997	2.24494150622194	1.09129526323491e-13	3.91901781441308e-13
AGT	8.75629756097561	41.497668907563	2.2446374098374	9.99269117610817e-16	4.63111774341799e-15
ATAD3C	0.61380487804878	2.90534516806723	2.24285755607624	1.98469108000114e-07	3.69886407103103e-07
SLCO5A1	0.339514634146341	1.60457731092437	2.24064763688267	1.03864977964096e-13	3.7372302430356e-13
PLEKHG4	4.26375853658537	20.1481974789916	2.24045313308548	4.59561662974932e-20	4.83550183004812e-19
LYPD3	1.37397804878049	6.49136449579832	2.24016281176898	5.7728741531058e-12	1.69449209224862e-11
PALD1	7.48784390243902	35.3244149159664	2.23804340038738	3.49285885253988e-19	3.04324401263028e-18
RNFT2	0.425475609756098	2.00613760504202	2.2372722293252	9.92662314781071e-25	1.00204607572549e-22
DSCC1	4.55663658536585	21.4777573529412	2.23680214093358	3.65918377403368e-23	1.23125816521586e-21
SHROOM4	1.95633414634146	9.20235504201681	2.23385031212065	6.70216752876619e-17	3.6787895768559e-16
ITGA11	2.29142195121951	10.7661277310924	2.23218439532836	1.39176081533563e-11	3.91103555784073e-11
KRTAP5-1	1.38934390243902	6.51963865546218	2.23038825482448	8.17043478994392e-17	4.41723012835895e-16
TIMP1	153.42586097561	719.345589285714	2.22914335989315	1.58225573415126e-21	2.62106747961134e-20
SP6	4.97201219512195	23.1299762605042	2.21786204517886	4.89361041687572e-16	2.36817753544761e-15
TDO2	0.917856097560976	4.2622012605042	2.21525882932922	2.65799287790954e-09	5.88584849622436e-09
IER5L	3.18232682926829	14.7756	2.21505791866519	4.73162785400365e-21	6.54575626355259e-20
E2F7	1.06599756097561	4.94743655462185	2.2144770692452	4.22267796449253e-22	8.82867669566472e-21
RTN4RL2	0.392878048780488	1.82058256302521	2.21224670050828	1.20950008616948e-13	4.31599459177451e-13
MYC	39.6763951219512	183.480496428571	2.2092738580678	5.47410808086732e-23	1.70026323348285e-21
AMBP	0.611495121951219	2.82590798319328	2.20830159443576	2.70970022602408e-08	5.45405208005772e-08
NECTIN4	4.2586	19.6529943277311	2.20629800555666	8.53539562790969e-19	6.73295768670459e-18
EDNRA	2.6361	12.1556203781513	2.20514652020886	1.79072047766749e-15	8.05076523727962e-15
CYP27B1	0.970546341463415	4.47443130252101	2.20483532314582	9.27334894510998e-24	4.83148958547444e-22
KCP	0.299070731707317	1.37636092436975	2.20230020447358	5.85562297993873e-20	6.00009513821718e-19
STX1A	2.08847804878049	9.60695231092437	2.20162684613309	1.58225258122166e-21	2.62106747961134e-20
UNC5CL	3.66577073170732	16.8445894957983	2.20009680693823	8.28892697838165e-19	6.55454256350485e-18
CAPN12	0.560146341463415	2.56513277310924	2.19515780876381	8.82623476172775e-15	3.61240986241002e-14
PROX1	3.46565365853659	15.8540537815126	2.19365238503518	1.29180270072135e-14	5.1804415568034e-14
TGIF2	7.57287804878049	34.6076846638655	2.19217882370656	1.07055161179724e-23	5.23963178435578e-22
MET	18.3129902439024	83.6300577731092	2.19115417820387	2.91851731752465e-24	1.99524668040931e-22
LDLRAD3	2.59048536585366	11.8268399159664	2.1907703041948	2.17170423278429e-19	1.96778333743379e-18
KCNJ14	0.337612195121951	1.54128172268908	2.19069166583257	4.52543149381766e-23	1.45818205315756e-21
SPHK1	2.55942926829268	11.6801308823529	2.19016239845166	2.33901332674809e-12	7.15322868518629e-12
TWIST1	1.1786756097561	5.3787275210084	2.19009818545625	1.55749072616581e-12	4.85626983146544e-12
SBK1	1.0941512195122	4.9904518907563	2.18935831638887	1.70423672363916e-06	2.9380192259008e-06
SMTNL2	0.549558536585366	2.50528130252101	2.18862753973296	0.000119014748606217	0.000175787559069608
JAG2	5.17594390243902	23.594506302521	2.18855709806175	1.12488864279078e-19	1.07984295345466e-18
DCDC2	0.686129268292683	3.12439012605042	2.18702229231855	0.0114999199356445	0.0142505481431344
NMB	5.31168536585366	24.1506991596639	2.18482335825514	7.25802440459145e-23	2.10743670408373e-21
AREG	44.6493658536585	202.68656512605	2.18253887410756	5.34723198819066e-12	1.57563476669125e-11
IQGAP3	7.96389512195122	36.1106495798319	2.18087824540513	3.90120706275042e-24	2.54583315443425e-22
RTEL1-TNFRSF6B	0.251424390243902	1.13867857142857	2.17916404253466	2.4805233264462e-17	1.46484652198407e-16
UHRF1	3.93868048780488	17.8320008403361	2.17868429666464	7.49772609846394e-23	2.16729572524055e-21
TROAP	4.72466585365854	21.367199789916	2.17711364742435	6.02012800753907e-24	3.55187552444805e-22
DGAT2	2.74002926829268	12.375506512605	2.17522436506064	3.49627297099855e-20	3.812265236985e-19
CD70	1.17406829268293	5.30149600840336	2.17488319665928	1.9518740920477e-05	3.08465816332538e-05
LRRC15	2.25212195121951	10.1667989495798	2.1745086575398	5.67229689994611e-09	1.21444487562889e-08
SULF1	17.8123048780488	80.1573573529412	2.16996073571283	3.30319880766795e-11	8.91594564317476e-11
CFAP157	0.469163414634146	2.10849768907563	2.16805301891927	2.79087495090013e-24	1.92839011981714e-22
DAPL1	0.471678048780488	2.11968970588235	2.16797872247234	0.000177551518045659	0.000258349455480626
KIF14	1.35191463414634	6.06900441176471	2.16645581299444	1.84120044263343e-20	2.12983756623113e-19
TCF7	4.07788292682927	18.272768907563	2.16380300257018	4.04944114797289e-21	5.78792357001745e-20
ECT2	13.272956097561	59.4037094537815	2.1620633051359	6.18910919474886e-22	1.21719394953879e-20
PBX4	1.20069024390244	5.36830693277311	2.16060314979766	1.19543931858895e-23	5.59647515778544e-22
LY6E	49.1102463414634	219.537093277311	2.1603687556624	1.02589247123289e-13	3.69235560467971e-13
BFSP1	0.723543902439024	3.23444369747899	2.16036513686438	8.70687360040372e-21	1.1051229252536e-19
HES6	28.0234756097561	125.137298109244	2.15880405752786	2.674464753039e-19	2.38158229317828e-18
TSACC	0.402268292682927	1.79261932773109	2.15583922431645	8.01745943254861e-21	1.03082563171179e-19
PMEPA1	27.2067073170732	121.234278361345	2.15576340043946	1.8225119335303e-15	8.18799606854833e-15
HSF4	2.34398536585366	10.4381699579832	2.15483332997599	5.55130846567886e-18	3.71457569575539e-17
SBSPON	2.77847317073171	12.3184355042017	2.14845482438252	0.000815402377448322	0.00112610270216389
TPX2	28.9684121951219	128.221345378151	2.14608393609344	1.83621517114995e-23	7.3911950861148e-22
PRELID3A	1.02826829268293	4.55058025210084	2.14583378018238	9.85444087932138e-24	5.01296183471305e-22
SLC2A12	1.06611951219512	4.71485504201681	2.14484424245081	2.58721164416015e-11	7.0736396547868e-11
SLC38A5	15.9043682926829	70.1207901260504	2.14041918212368	1.46289130484192e-09	3.32489332451406e-09
COL27A1	1.3920512195122	6.13594894957983	2.14007418474876	7.7457690062791e-14	2.82003958359273e-13
LIF	7.2844243902439	32.1043598739496	2.13988235199159	2.50339314701578e-22	5.84924825544139e-21
OSBPL3	4.28122195121951	18.8600521008403	2.13923912529149	2.66877088494612e-24	1.8539348712037e-22
COL5A2	21.4391146341463	94.366881512605	2.1380352996076	9.68332589444984e-14	3.49589980112284e-13
S100A3	1.67786829268293	7.38338571428571	2.13765305483301	2.0091349804219e-13	6.99362684225955e-13
RETN	0.36639756097561	1.61016197478992	2.1357240191469	0.000393934268060188	0.000557688690435596
EFNA3	6.28724146341463	27.5981653361345	2.1340732866411	2.66124879318171e-19	2.3714479763242e-18
EPHB3	34.9467097560976	153.360795588235	2.13370118948488	2.49970833957844e-15	1.10385274968192e-14
SLN	0.272348780487805	1.19353130252101	2.13170909194259	8.47744392980116e-05	0.000126691016674718
FKBP10	20.071156097561	87.9317571428571	2.13126058019939	7.21128313100704e-15	2.98644196588917e-14
POLR1G	1.69710487804878	7.43465882352941	2.13119081491473	1.33081075480645e-24	1.21953232360668e-22
SOX9	50.5245731707317	221.280432352941	2.13081874649284	1.52324411629168e-23	6.56061240886827e-22
IFITM1	159.086063414634	696.24337394958	2.12978423733313	1.11025425485259e-17	6.99103081235396e-17
C9orf116	0.898741463414634	3.91549579831933	2.12321693238242	9.8011933657148e-21	1.2283338455713e-19
MPP6	1.00338780487805	4.37053760504202	2.12293144279378	1.20678412888371e-16	6.36443172624752e-16
BOP1	26.322812195122	114.619680882353	2.12246925209557	2.66930527383833e-22	6.11526479490515e-21
OTUB2	1.30123658536585	5.66536827731092	2.1222864508452	1.79443156577232e-21	2.88384087634924e-20
P4HA3	0.553080487804878	2.40392478991597	2.11983040901517	1.48579130626965e-12	4.64506099189338e-12
ATP6V1FNB	0.296146341463415	1.28633571428571	2.11888504495671	2.50013698030643e-16	1.26188554384919e-15
RAB36	2.13970243902439	9.29295021008403	2.11872649818238	9.29937079156959e-20	9.13742737626393e-19
CLIC3	5.6936	24.7186964285714	2.1181896167247	1.49620613203645e-10	3.76485879749435e-10
FGF18	0.729846341463415	3.16666197478992	2.11729821255062	1.3771329250012e-14	5.50554904824892e-14
RIIAD1	0.321490243902439	1.39378676470588	2.11616299770956	0.00251724869340267	0.00332876577294605
COL8A1	3.76318780487805	16.2593668067227	2.11124388005433	1.3764629698917e-09	3.1395018594829e-09
PODNL1	1.30606585365854	5.64283466386555	2.11119243755036	7.11625306046737e-17	3.88792337036045e-16
RFC3	10.5916146341463	45.739506092437	2.11051825010046	1.39485254044345e-23	6.21478954312752e-22
NDUFV2	0.321060975609756	1.38375084033613	2.10766496932163	8.312971478101e-10	1.93816285928561e-09
UCHL3	1.85834146341463	7.99620546218487	2.10529992656098	1.31344627240329e-20	1.58311933635475e-19
EME1	0.888658536585366	3.82322100840336	2.10508751928984	2.14112825919716e-23	8.37872660491789e-22
FKBP2	0.270960975609756	1.16549138655462	2.10478135084663	7.85815854522822e-15	3.23827070459198e-14
CFAP20DC	0.325134146341463	1.39634537815126	2.1025488438912	1.10399218906965e-08	2.30226919644896e-08
TYRO3	1.12912926829268	4.83891239495798	2.09947215807459	1.15464422430298e-18	8.83316106297039e-18
BMP4	19.515487804878	83.5856693277311	2.09863609049068	1.03748281731661e-16	5.51205406354766e-16
FRMD5	0.976931707317073	4.18218466386555	2.09792714652878	1.06905237627758e-13	3.84234374238737e-13
CCDC113	1.45283170731707	6.20904474789916	2.09550373490322	1.21667959588792e-21	2.11584348027831e-20
PF4	2.56279512195122	10.9513130252101	2.09531379973821	2.35029560584968e-05	3.68679974786739e-05
POLR2I	7.45720243902439	31.8414174369748	2.0941981479269	1.07623873261734e-16	5.70155008780182e-16
PDIA2	0.790385365853658	3.37388802521008	2.09378395282935	6.31613082317546e-05	9.54734749254213e-05
GALNT6	8.91652682926829	38.0401489495798	2.09296912994672	7.93553154975832e-21	1.02228711455113e-19
E2F1	10.2724975609756	43.7785714285714	2.09143788965908	9.72008244021111e-23	2.67219542999931e-21
S100A11	524.129441463415	2233.53048781513	2.09133089203515	3.41239985203691e-22	7.48584354637842e-21
MMP12	32.3666951219512	137.837396218487	2.09038538569064	1.76698369258682e-09	3.98380671643942e-09
WDR62	1.40246097560976	5.97103949579832	2.09002148407486	3.00628318616452e-23	1.06714794089098e-21
R3HDML	1.11689268292683	4.7437987394958	2.08655223281284	3.81607857321395e-06	6.37625129244762e-06
GTF3A	51.9515536585366	220.628260504202	2.08637879908282	1.15653081229332e-23	5.49394655354485e-22
H2AW	11.9625341463415	50.6975735294118	2.08339365628121	1.03831387684467e-19	1.0049496573868e-18
FADS2	3.84987317073171	16.312562394958	2.08310059603425	5.00987937862376e-09	1.07780054655186e-08
RPS27AP5	0.985773170731707	4.16647857142857	2.07950093862104	4.4339926130233e-11	1.18102925020817e-10
CLCN4	1.12243658536585	4.73674390756303	2.07726173570803	5.11130757274627e-14	1.90217557023161e-13
RPL36A	0.767604878048781	3.23397710084034	2.0748736785549	7.53661108065786e-21	9.77722031435744e-20
CCL24	36.0750731707317	151.948094537815	2.07450435722689	6.76379183008043e-10	1.58842156009577e-09
SRCIN1	0.824443902439024	3.46924306722689	2.07312768744587	5.33067569198514e-15	2.24284143979616e-14
SYCP2	0.30930243902439	1.30089768907563	2.07241738869136	0.00271464962172275	0.00357845212836969
LBX2	0.432153658536585	1.81739915966387	2.07225903690344	1.84119349296857e-20	2.12983756623113e-19
PDCD2L	3.94871219512195	16.5982741596639	2.07157911730801	1.92844376733188e-24	1.51014678289062e-22
CLDN20	0.318785365853659	1.33882542016807	2.07031054106021	0.000344130674733982	0.000489515494160656
FAM89A	3.16091951219512	13.2374634453782	2.06621049540938	1.44169231017355e-23	6.35771547431824e-22
ERCC6L	1.84945365853659	7.71923487394958	2.06135870395362	4.95764355032583e-21	6.79297055289078e-20
MTBP	0.817760975609756	3.41154852941176	2.0606756161019	1.21667471951708e-21	2.11584348027831e-20
MELTF	5.43863658536585	22.6744789915966	2.05975246931127	6.50265547167861e-15	2.70598426246568e-14
ZNF239	2.3872	9.94487941176471	2.05863443682846	1.03716387222859e-20	1.28733855841168e-19
LOXL2	8.89082682926829	37.0146985294118	2.05770878024778	2.10588915482481e-18	1.52352708675764e-17
REG1A	268.259104878049	1115.62495294118	2.05615306540933	2.06168900971914e-07	3.83406501073417e-07
KIF18B	4.25904634146341	17.6227609243697	2.04883763361041	6.58341082797523e-23	1.96453236277755e-21
CCND1	36.2323658536585	149.626164915966	2.04601156213453	4.29106761313018e-25	6.37264333013537e-23
TMEM158	6.88175853658537	28.4053058823529	2.04531126114177	6.4589359841213e-16	3.07161986937178e-15
UBE2S	11.585256097561	47.7958722689076	2.04459609402956	2.13194359246144e-22	5.1297659512466e-21
SPNS2	14.5022512195122	59.767424789916	2.04308251177173	9.72942527669798e-17	5.18194950677709e-16
PTPRU	2.4477	10.0824584033613	2.04234880226319	3.85652835800049e-06	6.43967471100082e-06
TOP1MT	9.18310975609756	37.8067865546219	2.0415905366496	2.66930527383833e-22	6.11526479490515e-21
ALDH4A1	10.6170170731707	43.6894550420168	2.04090662292885	1.00750355683528e-18	7.80454184061082e-18
FGGY	2.53621219512195	10.4077556722689	2.03691163912808	1.64161479274099e-10	4.113109314913e-10
F12	4.58089268292683	18.7659044117647	2.0344131515522	5.02881913436238e-19	4.20837901781712e-18
HES4	6.21559512195122	25.4470199579832	2.03353227937854	1.42535652689433e-13	5.04162439886247e-13
SLC2A1	34.6333292682927	141.740215966387	2.03301616816653	7.89366101482527e-19	6.2765534752343e-18
MEGF6	2.47605609756098	10.1159466386555	2.03051542620284	1.68459303285004e-12	5.23362023983058e-12
TIGD4	0.354507317073171	1.44576197478992	2.02794274127646	1.14213236395847e-17	7.16414288758374e-17
MCM10	2.27156585365854	9.23884663865546	2.02402562903134	4.0899829745511e-22	8.57900487243097e-21
TOMM34	40.6852390243902	165.365269747899	2.02307889781261	1.07055397497866e-23	5.23963178435578e-22
NUF2	4.29098780487805	17.4015	2.01982581963147	1.00565359603224e-20	1.25546618116787e-19
CYP24A1	0.27690243902439	1.1224256302521	2.01917019147034	4.8468180771538e-08	9.54078860068621e-08
DMKN	2.06119268292683	8.34429453781513	2.01731070700489	3.70056674954724e-05	5.7051714090355e-05
PYCR1	28.6877780487805	116.111445168067	2.01700204979365	1.31469984489599e-22	3.49531619257224e-21
GINS1	6.96340487804878	28.1450542016807	2.01501661198024	3.09995144871599e-22	6.92983956208639e-21
PLEKHS1	5.34993170731707	21.5928968487395	2.01296442415839	1.13706401887828e-16	6.01638173133753e-16
PABPC3	0.554012195121951	2.23596785714286	2.01290981018535	2.87238737357308e-13	9.79264307491762e-13
ZBED2	0.462490243902439	1.86553592436975	2.01209530437386	1.23875357614251e-05	1.9856016570323e-05
CHTF18	4.67648780487805	18.8604657563025	2.01186797309978	1.75722441127606e-21	2.84168918874818e-20
LHFPL5	0.446563414634146	1.79946260504202	2.01062915547042	2.71635867776913e-15	1.19421811757247e-14
TTC26	1.69337317073171	6.81984075630252	2.0098381158723	1.83620714970752e-23	7.3911950861148e-22
SLC9A7	1.2151756097561	4.89379852941176	2.0097898906055	6.24233003807886e-14	2.3038345240624e-13
IL1B	9.09891463414634	36.4702888655462	2.00295525816871	7.96123041140831e-08	1.53510010663792e-07
PRSS56	0.00474390243902439	8.03887731092437	10.7267039766611	7.3510478346691e-10	1.72101629048305e-09
CCDC85B	31.8336682926829	127.098882983193	1.99732603327347	6.027010339156e-17	3.32799147830063e-16
DUSP14	5.62641951219512	22.4628527310924	1.99725212760747	1.16935890639271e-23	5.49428597436371e-22
BAMBI	8.44038292682927	33.6694029411765	1.99605777978816	8.31305515529822e-10	1.93816285928561e-09
GRB7	15.5715926829268	61.8578558823529	1.99004031487807	6.6583705641979e-21	8.76099513087374e-20
SYT7	8.07681707317073	32.0294258403361	1.98753916639689	3.59673312555564e-14	1.36445650955092e-13
PHACTR3	0.437029268292683	1.73185588235294	1.98651707332039	0.00571769098036493	0.00730261877149921
JPH1	5.81885853658537	23.0340012605042	1.98495696698292	6.5953514759867e-22	1.28341169309073e-20
TM4SF4	4.58317804878049	18.1409577731092	1.98483038845508	0.017334058832935	0.0211016934407719
AP1S3	1.8275756097561	7.22624369747899	1.9833148149283	5.80764380976179e-22	1.15447494144776e-20
ZNF121	5.46924146341463	21.6242180672269	1.98323530311555	1.76281110814632e-24	1.44160014736447e-22
CPNE1	47.8973707317073	189.356048529412	1.98308313717969	3.49627297099855e-20	3.812265236985e-19
HJURP	6.04335365853659	23.8773401260504	1.98222085656852	2.20621321391323e-24	1.63778367446529e-22
SAA1	16.9506853658537	66.9652630252101	1.98206931167219	0.000600463904377497	0.000837770662829245
CAMK2N2	0.697482926829268	2.75367100840336	1.98112639766216	3.40067122973396e-08	6.78715986397783e-08
CNPY2	1.49069756097561	5.88325903361345	1.98062797073254	3.26345644477795e-24	2.17356292386474e-22
VSIG1	0.317473170731707	1.24972163865546	1.97690020492474	0.000619909411841869	0.000863595634545422
PUS7	6.80673902439024	26.7507153361345	1.97454176901497	4.50906928888959e-24	2.81457411989094e-22
SOX4	29.7448170731707	116.831327941176	1.97371696904663	2.44205874158331e-23	9.17262819767382e-22
NFE2	0.482312195121951	1.89306575630252	1.97268533063658	5.96232502613469e-05	9.02944229520468e-05
ZP3	3.94634634146341	15.4828775210084	1.97208414256173	6.28351468253486e-18	4.13387439984893e-17
FAM72A	0.315543902439024	1.23666386554622	1.97054076815795	7.12319230492657e-19	5.74165737816321e-18
SQLE	20.4756341463415	80.2083149159664	1.96984366964312	2.04574518627011e-18	1.484170328568e-17
DIAPH3	2.38001707317073	9.31706680672269	1.96890391517234	2.40531952234789e-21	3.75351854447549e-20
NPM2	1.00892682926829	3.94905546218487	1.96868608056051	2.63881381163676e-12	8.03206437223995e-12
HAPLN3	4.45514390243902	17.4294537815126	1.96798342073379	1.19114766208927e-14	4.80512611359833e-14
CHPF	45.0393365853659	176.165819537815	1.96767655115038	1.39491798581361e-21	2.36221956680179e-20
CARMIL3	0.427612195121951	1.67206827731092	1.96725885655003	7.65228720856393e-16	3.60071992354059e-15
PAFAH1B3	23.3866219512195	91.2369409663866	1.9639345875088	1.38741163434068e-22	3.65106837623542e-21
CDCA7	34.8506975609756	135.656440756303	1.96069810811609	1.01604973588463e-20	1.26356147731704e-19
TEDC2	2.82210243902439	10.9848840336134	1.9606773773016	3.92516316736023e-21	5.66038317918097e-20
POLR3G	1.32896097560976	5.16523004201681	1.95853386222611	4.6970784951988e-18	3.18587670532618e-17
CBX8	3.47530731707317	13.5043394957983	1.95821061430952	9.81524266174615e-25	9.98604334113559e-23
CDC6	7.00567804878049	27.1892371848739	1.95643908136563	9.75184999427641e-22	1.78475430277685e-20
KRT15	1.21865853658537	4.72556785714286	1.9551937590313	2.52168583707385e-15	1.11279875934903e-14
MYH7B	0.544263414634146	2.10373739495798	1.95057766080168	3.87975266121327e-05	5.97144540030216e-05
PILRB	0.776160975609756	2.99437941176471	1.94782923077084	1.448912887223e-13	5.12075252041209e-13
F2RL2	1.79062195121951	6.90629327731092	1.94745082237974	3.50163095642364e-12	1.05122150529623e-11
PDPN	6.76995853658537	26.0938258403361	1.94648958261466	5.6146761837846e-15	2.35619457520886e-14
CDH11	3.62256341463415	13.945906512605	1.9447588654047	2.08079154643562e-12	6.38317591908433e-12
C2	4.93844634146341	19.003237605042	1.94411609359913	2.72354156768093e-17	1.59740719909239e-16
DDIT4	22.5001463414634	86.5590619747899	1.94375048022486	3.74266504467413e-19	3.2239316694823e-18
CCL3	1.13159512195122	4.35180525210084	1.94325613316953	3.03158410094498e-08	6.07305515686717e-08
ALPK3	1.95293414634146	7.50896029411765	1.94296986124744	1.39302854623473e-05	2.22433537393709e-05
REM2	0.426460975609756	1.63851113445378	1.94189984146799	6.31535121917337e-20	6.43031151323397e-19
EVPL	15.541843902439	59.6786644957983	1.94105757404327	2.73198102171814e-18	1.93106820468381e-17
TTC9	1.8541	7.11662142857143	1.94047343615691	2.23346436722567e-13	7.71826506791198e-13
RUBCNL	5.57167073170732	21.3429539915966	1.93757796073247	8.48189255078358e-08	1.63111376170077e-07
ATAD2	7.13041463414634	27.297912184874	1.93673273725984	4.63451198026886e-21	6.44591273380559e-20
ASIC1	2.74525853658537	10.507	1.93634374198642	2.65421248915285e-18	1.88021584323808e-17
ANKRD18A	0.405	1.54985546218487	1.9361398645108	5.57988093439427e-13	1.83128375802155e-12
SLC27A5	1.11663902439024	4.27177899159664	1.93567412692044	4.36725606481992e-15	1.8592855226866e-14
HMGA2	1.17478292682927	4.4915	1.9348031296885	1.12278778820856e-11	3.19338671226691e-11
TNFSF11	1.22759512195122	4.69314705882353	1.93472084948959	9.83292546258056e-11	2.51985779258238e-10
CEP55	11.4943146341463	43.9376579831933	1.93453752582805	1.75722441127606e-21	2.84168918874818e-20
NPIPB5	0.369568292682927	1.40949285714286	1.93126327645853	3.37554371636668e-10	8.19380610106098e-10
PCP2	0.297124390243902	1.13288991596639	1.93086873726795	4.54788008086036e-10	1.08699886283383e-09
LZTS1	0.937753658536585	3.56733235294118	1.9275647402126	3.23501135213451e-16	1.61700509403985e-15
IRAK2	3.73690243902439	14.206275210084	1.92661353497299	1.68595279304601e-18	1.24623547133567e-17
GAS2	0.621617073170732	2.36100609243697	1.92530373027656	6.59964539553058e-13	2.14364047651208e-12
CENPI	1.9318243902439	7.33509117647059	1.92485094497489	3.41239985203691e-22	7.48584354637842e-21
COCH	0.707846341463415	2.6857256302521	1.92380380801528	3.15578524866783e-05	4.8933755309062e-05
COL5A1	22.5182146341463	85.1380151260504	1.91871100880488	6.84079659715569e-13	2.21973713791684e-12
COL1A2	149.156553658537	563.775454411765	1.91829329901825	1.9061499257406e-10	4.73641599817198e-10
CDC45	6.81511463414634	25.7523827731092	1.91789609642194	4.13444728506341e-21	5.87691896262974e-20
SPNS3	1.11570731707317	4.21175567226891	1.91646313140445	8.87531238108062e-19	6.9797876613477e-18
EEF1AKMT4	8.11079024390244	30.6072699579832	1.91595997827655	2.06448275451526e-22	5.01413189306235e-21
NT5DC2	13.0359	49.1718327731092	1.91534193934063	1.30005030344913e-20	1.56843603836286e-19
KCTD14	3.20311707317073	12.0767430672269	1.91468299760501	1.73170209445209e-20	2.01579865311638e-19
VNN1	3.2846	12.3787445378151	1.91407540835009	9.75424990767156e-05	0.000145101127179877
CTSV	3.22996097560976	12.1680283613445	1.91350678133003	8.96448586555123e-13	2.87277087968223e-12
C5orf34	1.0718243902439	4.02724159663866	1.90972347177514	4.35626306345413e-23	1.41425314178118e-21
PPAT	4.37578048780488	16.3997892857143	1.90606500647818	4.65028377402676e-23	1.47996171148443e-21
GET4	0.349578048780488	1.30737100840336	1.90298210920429	1.03434506361925e-14	4.20278640535841e-14
S100A5	0.543443902439024	2.03159705882353	1.90241126609768	4.55331734414013e-10	1.08809715930525e-09
SNAI1	3.52966829268293	13.1828695378151	1.90105992347386	3.68768577084016e-19	3.1893298423712e-18
PRRX1	2.4739243902439	9.23908529411765	1.90094861784927	1.66374439091244e-07	3.12006404571548e-07
DNMT3B	1.32940731707317	4.9586781512605	1.89917238896003	9.85177760524379e-21	1.23228285031321e-19
SCML1	5.55882195121951	20.7032493697479	1.89700613762582	3.22749596920423e-19	2.8369080949161e-18
MST1	0.931643902439024	3.46673970588235	1.89572898707555	3.89878346631673e-17	2.22314283951089e-16
RHEBL1	1.4865243902439	5.52798109243697	1.89480954667934	1.30965565103034e-21	2.2502740248621e-20
TMEM97	24.0689243902439	89.4634405462185	1.89412657091169	4.26241593718326e-23	1.38727144393816e-21
IFI6	127.644426829268	473.064599579832	1.88990665635689	9.08728741873105e-10	2.10915826724311e-09
CPLX1	2.99564146341463	11.0916592436975	1.88853833118198	1.35199336329896e-12	4.24316401437597e-12
TMEM255B	1.17091707317073	4.33460714285714	1.88826233929124	5.37699619277382e-15	2.26086414249214e-14
AHCY	100.722380487805	372.149896008403	1.88549954736962	3.44898459099715e-22	7.52775842910037e-21
HELLS	2.64094634146341	9.75576428571429	1.88519991158144	1.2350469623952e-20	1.49981595875079e-19
PPM1N	0.827429268292683	3.04043193277311	1.87756839635514	9.55241455361389e-17	5.09606723564183e-16
ANXA3	19.4053707317073	71.2612218487395	1.87666122472195	7.60761453520209e-20	7.60231921185972e-19
OVGP1	2.18979756097561	8.0363031512605	1.87573448354021	1.28678455601942e-20	1.55533613174246e-19
PITX1	13.3108707317073	48.8247703781513	1.87500831081233	2.25309017121279e-18	1.62004330006903e-17
CDK1	15.8166975609756	57.980362605042	1.87411595143567	4.54938508044399e-20	4.79466595631458e-19
KLHL17	2.24067073170732	8.2134531512605	1.87405823712589	5.51183614429998e-20	5.68837338821885e-19
MRGBP	14.0981073170732	51.658843907563	1.87351386462478	1.03851660986106e-24	1.0243261920622e-22
ZNRF3	6.83772682926829	25.0487365546218	1.87314914383999	8.61765031062529e-21	1.09703323585103e-19
RIPK2	8.77554634146341	32.1352548319328	1.87259606139791	6.102286224889e-25	7.30070743627692e-23
CCL20	35.0363609756098	127.917128991597	1.86828462060241	3.28663245011548e-08	6.56868954183173e-08
MRPL38	0.57499756097561	2.09849390756303	1.86772653317669	4.12230202440051e-17	2.34025766508256e-16
CHSY3	0.46599756097561	1.69737100840336	1.86490763215498	1.64666677367725e-14	6.51263391682492e-14
PYCR3	7.88064390243902	28.640949789916	1.86169391833482	1.71409135233255e-20	2.00251124443842e-19
TRPV4	0.640407317073171	2.32570924369748	1.86060904795239	4.21390787933912e-12	1.25456799815294e-11
VCAN	7.34196829268293	26.6121653361345	1.85784711295706	2.91733850458289e-09	6.44027521232112e-09
CKAP2L	2.64063414634146	9.56879663865546	1.85745307103548	3.08971657292317e-21	4.63672797197913e-20
FSCN1	18.2781536585366	66.191612605042	1.85652807316484	5.10922363004308e-09	1.09734505524911e-08
TICRR	1.54968292682927	5.60251155462185	1.85410065635407	5.58484116781205e-21	7.53253995086634e-20
CCDC192	0.334129268292683	1.20792289915966	1.85405010419968	1.31020736930764e-16	6.86225756741955e-16
TNFAIP6	3.03167804878049	10.9526428571429	1.85309057337102	9.21563351331893e-07	1.62249898658665e-06
MFSD12	10.6411731707317	38.3536735294118	1.84970755201231	1.64513980162905e-23	6.8570488312416e-22
CCNE1	5.24018780487805	18.8805340336134	1.84920914868942	2.15490735381583e-22	5.16578068991732e-21
EXO1	3.47138780487805	12.5057121848739	1.84900277010459	3.84439231246501e-21	5.56879869243396e-20
RANBP17	0.524443902439024	1.88828676470588	1.84821750910755	9.9950533237561e-15	4.07144022686799e-14
CSE1L	46.7938975609756	168.250128571429	1.84621530341423	8.87215501986014e-24	4.64117874540943e-22
FOXS1	1.50369756097561	5.40476827731092	1.84571833891936	1.22346116772272e-16	6.44714089823789e-16
GPT2	11.9452902439024	42.917837394958	1.84513547286507	4.79744114218536e-22	9.88640143511595e-21
RAD54L	2.3904243902439	8.58608907563025	1.84473436639559	1.07224562596714e-21	1.91891155286041e-20
TERT	0.320668292682927	1.14974537815126	1.8421607843606	6.07760039579976e-10	1.43536235997311e-09
KCNN4	28.3008609756098	101.432832773109	1.8416068647491	1.19961955678448e-13	4.2842134585993e-13
HSPA6	2.22693414634146	7.96259075630252	1.83817901488314	3.51201301052391e-09	7.69001108347358e-09
ANKRD36	0.348121951219512	1.24351092436975	1.8367544890389	2.40635679129388e-08	4.86809708788292e-08
PHGDH	6.54327073170732	23.3622659663866	1.83609634230433	2.49847957608371e-08	5.04656160740622e-08
MRPL2	2.40379024390244	8.57684432773109	1.83513592442945	2.35756818747523e-10	5.81116721678127e-10
H2BC15	0.384521951219512	1.37178466386555	1.83491616714232	3.8523354027426e-05	5.9306595661667e-05
CKAP2	12.4542853658537	44.3539932773109	1.83242175777556	6.12991975987056e-21	8.19924360427407e-20
PIF1	1.61361219512195	5.73264180672269	1.82890624528853	9.4059651136618e-21	1.18570219740121e-19
DUOXA2	10.9162804878049	38.7311651260504	1.82701353228116	0.000292865195435221	0.000419245644828107
CHAC1	4.59245609756098	16.2889825630252	1.82655865873968	1.30435229411523e-16	6.83437201590278e-16
SLC12A2	52.0880170731707	184.301171218487	1.82304181758525	7.29965248529451e-19	5.86924765167955e-18
NPEPL1	1.25986341463415	4.44942899159664	1.8203528670879	2.44627051650905e-19	2.19654742788799e-18
APOC1	8.86786829268293	31.2965960084034	1.81934650187809	7.92909750107515e-07	1.40306585608589e-06
PMFBP1	0.676087804878049	2.38536092436975	1.81892504467265	3.72311835938834e-10	8.98850827814538e-10
FSBP	0.498129268292683	1.75691806722689	1.81845482752599	1.59697174971677e-15	7.22501585608868e-15
UBE2V1	0.664987804878049	2.3450731092437	1.81823311185887	5.57147376848243e-17	3.09630161559404e-16
AURKA	17.7021609756098	62.4235216386555	1.81816426277917	4.59774113804803e-22	9.52041878921772e-21
OR2I1P	6.59364634146341	23.2424273109244	1.81761233029568	7.84908822379595e-09	1.6601419043979e-08
MC1R	0.437648780487805	1.54143466386555	1.81642828433623	5.77587356816026e-16	2.77126113532116e-15
WNT5A	3.73212682926829	13.1332	1.81514581656214	2.13288498057806e-14	8.34868428780646e-14
HSPH1	24.2059853658537	85.1725165966387	1.81502415385178	1.31633229096062e-16	6.8859633730778e-16
GPR19	0.411726829268293	1.4478237394958	1.81412661011685	2.52010916166167e-19	2.25345247573818e-18
SYNE4	2.9521512195122	10.3616890756303	1.81142066994744	2.15172443423096e-05	3.38517367766933e-05
VASH2	0.328521951219512	1.15299432773109	1.81132373847423	3.79825038173473e-14	1.43500564860802e-13
WDR90	4.44190731707317	15.5628693277311	1.80885687901475	1.44037129319998e-20	1.721653357974e-19
MAD2L1	9.27013658536585	32.4371394957983	1.80698409888317	2.12406452331784e-20	2.42876439874246e-19
KIF20A	7.03570731707317	24.5814329831933	1.80480164700249	1.27289429997953e-22	3.39114788660526e-21
NUP62CL	2.73450243902439	9.54492647058824	1.80345573495741	2.08116979042037e-20	2.38393571471823e-19
RCOR2	2.0195487804878	7.04756680672269	1.80309225521068	3.84168940573206e-13	1.28530473359565e-12
FZD3	1.28689756097561	4.48714768907563	1.80190145198404	1.0262334864827e-15	4.74587075119648e-15
SCO2	0.593573170731707	2.0691474789916	1.80153868799369	0.0157620606763622	0.0192861350378102
CBX4	14.139812195122	49.2437203781513	1.80017680358196	1.11887683784306e-23	5.43496527134217e-22
LDHB	5.82115853658537	20.2594191176471	1.79921459510261	5.60268014459859e-13	1.83783270242088e-12
MTHFD2	6.62502682926829	23.0436758403361	1.79837266626631	1.54498579154984e-22	4.0005533893017e-21
GCHFR	0.898370731707317	3.12317878151261	1.79763232493918	9.81423032234775e-06	1.58631060789411e-05
KAT2A	22.3234975609756	77.5573201680672	1.79669987411225	2.2371265517867e-23	8.5520450223775e-22
CENPF	6.37969512195122	22.1519945378151	1.7958772170128	1.76956828650083e-18	1.30356851937726e-17
REG1B	42.8478414634146	148.507038655462	1.7932368778346	4.14824994140354e-07	7.53755273419704e-07
CTU1	3.4656512195122	12.0009130252101	1.79194579454585	4.58617423499228e-18	3.11719922621437e-17
CIBAR1	2.50240975609756	8.66246407563025	1.7914594218408	9.72944006148225e-17	5.18194950677709e-16
CCNB1	37.1180780487805	128.422852941176	1.7907080382981	1.83245434313402e-21	2.94125994629002e-20
PRR19	0.461519512195122	1.59489201680672	1.78899519993509	4.93188046373327e-21	6.76502778022204e-20
IL13RA2	0.757141463414634	2.61568424369748	1.78855361227892	8.62666233687605e-06	1.39965044408177e-05
NAA10	7.66392682926829	26.4755720588235	1.7885061646918	1.63029023599551e-22	4.1385029743218e-21
TRAF5	6.58219512195122	22.7057027310924	1.78641398888338	5.08778694831762e-21	6.92721761424784e-20
C4orf48	27.613356097561	95.1682728991597	1.78511444731575	1.6595581040524e-08	3.40043613423106e-08
ADAT2	2.39911951219512	8.26026638655462	1.78368328077211	3.07271801780345e-23	1.08181442801194e-21
PODXL2	27.8203975609756	95.7127680672269	1.78256835629774	2.02608116145055e-18	1.47238440309913e-17
UBE2T	16.3341292682927	56.1722445378151	1.78196790111338	8.41205200721122e-22	1.57069543331179e-20
RHBDL1	2.67628292682927	9.20061281512605	1.7814993158985	1.41371817299884e-13	5.00456837893661e-13
PACC1	3.88519024390244	13.351349789916	1.78092845324239	1.39210206354601e-24	1.24912158076931e-22
PUS1	8.08106585365854	27.736506512605	1.77916859262796	2.26178090762498e-23	8.59543267865364e-22
ANKRD36B	0.31959512195122	1.09688277310924	1.77909205579366	2.17655286614339e-08	4.41708102212139e-08
ZNF692	6.09107317073171	20.896525210084	1.77849472251148	8.91503615115083e-23	2.50415613280478e-21
CDCA5	12.3053512195122	42.1166298319328	1.77510416087807	1.45478731376096e-21	2.450757090105e-20
GRAMD1A	14.3413780487805	49.0313321428571	1.77352030121449	8.77507310945936e-22	1.62906206389834e-20
B3GNTL1	0.998578048780488	3.41008466386555	1.77186046008248	1.0494142857413e-25	3.22687755839781e-23
E2F5	2.49361707317073	8.5141262605042	1.77161854688905	1.17266805336629e-21	2.05312248205228e-20
RTN4R	2.81415609756098	9.60542605042017	1.7711472511086	6.42954377801075e-17	3.53365100619638e-16
CDCA3	5.14264390243902	17.5488304621849	1.77079272145619	2.4373089053563e-22	5.71551150020123e-21
KIFC2	4.99696341463415	17.0498768907563	1.77063776175109	3.90081475648994e-15	1.67672746069882e-14
PHLDA2	51.7395317073171	176.49115987395	1.77025702188355	9.22494691631276e-16	4.29069615211221e-15
SHMT2	39.5565170731707	134.728561764706	1.76806841878246	1.36446653406323e-23	6.14295194656132e-22
KIAA0895	1.07222926829268	3.64979726890756	1.76720290896876	4.44014769267349e-17	2.50748025948576e-16
SLC30A2	1.01934146341463	3.46858445378151	1.7667095993388	0.00871191675684843	0.0109309260453718
LYZ	260.077331707317	884.813037184874	1.76643198324342	0.0359186416683307	0.0423260163243503
ASPM	2.87261951219512	9.77162899159664	1.76623217264838	3.67968468131892e-18	2.55482029915754e-17
RRM2	13.8520195121951	47.1004067226891	1.76564319303608	3.96616414295377e-21	5.6877699102226e-20
CNIH3	0.523641463414634	1.77793487394958	1.76355123537647	5.44932667031833e-16	2.62335133782352e-15
CCNF	4.68086829268293	15.8799983193277	1.76236268270082	5.53390223423636e-23	1.71061126240593e-21
PTPRO	3.65707317073171	12.4042367647059	1.76207157110458	0.000315222954436346	0.000450104519203451
CKS2	96.4464390243902	326.302743487395	1.75841123988814	2.99461832593862e-21	4.52026441465571e-20
CRABP2	7.8963	26.7147976890756	1.75839038417834	5.71943394145624e-05	8.67685874809864e-05
POLQ	1.47097317073171	4.97589243697479	1.75818436597805	6.06003735520746e-19	4.96209624211977e-18
RHBDF2	7.3170512195122	24.7413647058824	1.75759081704795	1.00653282613036e-21	1.83692240768791e-20
NPM3	45.8824414634146	155.043750210084	1.75666130614774	3.64099151646216e-20	3.94674927719862e-19
DKC1	37.0622390243902	125.221599369748	1.75646148700738	1.90692502145813e-24	1.50240110989393e-22
GNB1L	1.41252195121951	4.77117289915966	1.75607068024979	3.53752175853365e-21	5.17649016356761e-20
ZBTB12	4.3573	14.7156075630252	1.75584075672812	8.58211684093252e-20	8.49077578114005e-19
CDT1	19.9121634146341	67.2225890756303	1.75529613371126	6.30242035433808e-19	5.14100842161631e-18
TWNK	7.5560243902439	25.4918852941176	1.75433881042889	8.12059261696401e-24	4.31794967916839e-22
HROB	2.55143414634146	8.60582605042017	1.75400527378552	1.75759290067237e-22	4.36728035953609e-21
KIF2C	10.0650073170732	33.8946292016807	1.75170846709897	3.06702667205501e-22	6.8800436856984e-21
TOP2A	28.5050682926829	95.9309882352941	1.75077846112114	5.43998776284479e-19	4.50866464937252e-18
EXOSC4	22.2606317073171	74.8420880252101	1.74935527525708	5.82092437474019e-21	7.83460040062687e-20
CENPA	6.28433170731707	21.1184867647059	1.74867522490463	1.07224993511742e-21	1.91891155286041e-20
BIRC5	19.4588902439024	65.384412394958	1.74851730466277	5.88146536125423e-21	7.90784744357606e-20
TTYH3	32.2239756097561	108.245876680672	1.74810566902911	1.58225258122166e-21	2.62106747961134e-20
SPARC	203.181617073171	681.874962605042	1.74673733263339	1.67892356463967e-13	5.8997474513759e-13
BUB1	6.91408048780488	23.2020779411765	1.74664471317979	1.10668285875679e-21	1.95614900382989e-20
NEK2	9.25552195121951	31.0508489495798	1.74624645705093	7.73000665561685e-22	1.46022538007639e-20
COX20	0.326612195121951	1.09522605042017	1.74557810253508	2.16192282787245e-13	7.48514751916511e-13
TIGD1	0.8646	2.89895231092437	1.74542685926265	2.64091095053862e-22	6.07174562133621e-21
AKR1E2	1.24693902439024	4.1800775210084	1.74513877907369	4.40156399614092e-11	1.17287971135719e-10
MZT1	17.2764097560976	57.857193487395	1.74369290389468	2.6798938227996e-18	1.8963257439427e-17
SHCBP1	2.66669024390244	8.92568865546219	1.74291322883675	5.93213615326529e-22	1.17200983446594e-20
MPP3	0.914963414634146	3.06083676470588	1.74214014495178	8.59801497187507e-18	5.527138933308e-17
BYSL	17.6188170731707	58.8906107142857	1.74092056979758	1.07055397497866e-23	5.23963178435578e-22
WDR77	16.8940975609756	56.3862781512605	1.73882483163416	1.09445131470517e-23	5.33637941030396e-22
GPR84	0.745382926829268	2.48684663865546	1.73826386144841	2.60537342085857e-09	5.7773449043936e-09
NUDCD1	3.64720487804878	12.1644590336134	1.73780901452613	2.53426716133712e-21	3.90754964100679e-20
FCHO1	3.16020975609756	10.5154613445378	1.73441992249015	2.48233370397578e-13	8.52584630225174e-13
WDR4	8.90610243902439	29.6298432773109	1.73418488436182	5.5943309965471e-23	1.72516350373234e-21
HS3ST3A1	0.459014634146341	1.52592983193277	1.73307656809234	2.42541894594741e-06	4.12353134218243e-06
MELK	10.799143902439	35.8891163865546	1.7326294556155	2.75494165700791e-21	4.20267665110923e-20
FERMT1	62.014543902439	206.091521218487	1.73260664540192	1.22403152406738e-18	9.32530148730815e-18
PRR11	5.12512926829268	17.0189924369748	1.73148533024092	2.53031330775408e-22	5.88026006729236e-21
MTFR2	3.69268536585366	12.2600380252101	1.73122120514139	3.84441485461736e-21	5.56879869243396e-20
TNFSF4	1.35095853658537	4.4823006302521	1.73025601804023	7.22687559922811e-08	1.40039681490142e-07
MORC4	6.77451951219512	22.476093487395	1.73020077519897	1.50134812229099e-21	2.52261626633575e-20
NKRF	4.05814878048781	13.4617913865546	1.72997674144696	5.14703174505715e-25	6.71765628059429e-23
CENPE	2.06568536585366	6.85027394957983	1.72954115675782	1.52340246694677e-16	7.87672762806634e-16
PLK1	13.001943902439	43.1019102941176	1.7290244768635	2.06004473923748e-20	2.36183124007875e-19
RPS17	2.13686585365854	7.08268487394958	1.72880001210693	1.16651365696093e-21	2.0451266521078e-20
NOD2	0.917485365853659	3.03915756302521	1.72791442046179	3.73484515660513e-13	1.25150244472238e-12
LYPD6B	1.29347317073171	4.28359852941176	1.72757314319369	2.5032774128413e-09	5.56136056947298e-09
ITGA2	13.1232317073171	43.4230966386555	1.72633957315729	1.67695221796025e-19	1.55772103582059e-18
PLCB4	23.1599317073171	76.6195697478992	1.7260819252297	4.37296071035461e-06	7.27569216308163e-06
POP1	3.52589024390244	11.664543907563	1.72607042660012	2.69488260852885e-23	9.86418645461792e-22
GPC2	0.498051219512195	1.64611827731092	1.7247019788008	1.10292314180949e-14	4.47157435111231e-14
TMEM160	20.322312195122	67.1451178571428	1.72421794886687	2.91733850458289e-09	6.44027521232112e-09
MMP9	19.7305341463415	65.1612367647059	1.7235839732464	2.41894882375213e-06	4.11307247686555e-06
PARPBP	2.68229512195122	8.85271932773109	1.7226527022864	4.46896567788442e-19	3.79143174812506e-18
C9orf43	0.32080487804878	1.05857605042017	1.72235693524037	1.28493611374662e-18	9.73763022036368e-18
PPP1R35	11.4895853658537	37.9023357142857	1.72196002136763	2.30495128358211e-19	2.08122121140213e-18
ANGPT2	1.28525365853659	4.23929663865546	1.72177180163038	1.74532444476323e-17	1.06174580354404e-16
AARSD1	0.358292682926829	1.18105	1.72085955666229	3.44581539907407e-16	1.71510394792625e-15
FOXA2	17.1549146341463	56.5469834033613	1.72082811639477	3.50856585445263e-16	1.7436222848224e-15
POSTN	38.3809195121951	126.422021638655	1.71978661010911	0.00114742870572893	0.00156226831472324
ALG1L	2.25810975609756	7.43520504201681	1.71925691785526	3.79548898204602e-13	1.27083475348579e-12
KCNK15	0.528321951219512	1.73937605042017	1.71908061610515	0.00315647312133296	0.00413835240544751
FADS1	2.77951219512195	9.14248802521008	1.71775512000133	1.97912404297443e-11	5.47585904909478e-11
RLN2	0.512280487804878	1.68435945378151	1.71719420491153	7.04768137529574e-06	1.1516768818793e-05
EIF4EBP1	75.6457878048781	248.395578151261	1.71530783544999	9.65112448133971e-21	1.21187735105336e-19
KIF12	11.6650487804878	38.2696678571429	1.71400903954929	1.53451338038178e-11	4.2963049594611e-11
BICD1	0.927241463414634	3.03714978991597	1.71170107705291	9.13894475957404e-19	7.16969729456273e-18
GOLGA8B	1.19319268292683	3.90737668067227	1.71137330585327	1.57752525051081e-08	3.24109515643546e-08
FAM53A	0.463126829268293	1.51630525210084	1.71108097521826	2.37171680868942e-15	1.05056403445581e-14
AP001453.3	0.381885365853659	1.24593256302521	1.70601444266471	1.07191953249679e-07	2.04449028275489e-07
DNA2	2.75174634146341	8.96969432773109	1.70471133413526	2.35113473398926e-19	2.11553759899189e-18
FOXP3	1.2474	4.06586281512605	1.70463737449831	2.00892996459963e-12	6.17591817097117e-12
DUSP2	8.22129268292683	26.7853951680672	1.70400942005409	2.1657024584276e-17	1.29431274122771e-16
PSPH	10.1855	33.1767924369748	1.70365760887875	6.18912177731589e-22	1.21719394953879e-20
TRNP1	5.34575853658537	17.4052	1.70305181305984	0.00105435852952909	0.00144223656151232
SORD	4.24761707317073	13.8248327731092	1.70253641279813	3.52332254089175e-22	7.63839774343327e-21
LTB4R	1.81633658536585	5.91059663865546	1.70227219576528	5.24625877938032e-17	2.92943018541366e-16
PCBP1	10.8250658536585	35.2155693277311	1.70183760533902	0.00347116965753105	0.00453314970132997
CMSS1	4.19299268292683	13.6340031512605	1.70115700391674	6.87521939494666e-23	2.02818972150926e-21
FANCA	2.79020731707317	9.06111995798319	1.69931705827281	5.80766745562297e-22	1.15447494144776e-20
TRPM2	4.26061463414634	13.8349878151261	1.69918790027968	1.20126647036186e-12	3.79593153914052e-12
H2BC9	1.83009024390244	5.94216134453781	1.69907298722999	0.00314588642019085	0.00412502949525861
KIF18A	2.4364	7.90856596638656	1.69866510984878	3.28978047692708e-20	3.61763859935105e-19
LAPTM4B	59.431456097561	192.654571848739	1.69671778954797	1.51468360154789e-15	6.86468846566127e-15
CFB	1.20313414634146	3.89502352941176	1.69483453523345	3.09382275885437e-12	9.34441631111143e-12
CDCA4	10.4582487804878	33.8560789915966	1.6947736041155	1.44843536613128e-22	3.79619338048322e-21
CPXM1	6.79008780487805	21.9678031512605	1.69388846730544	5.47086585854091e-15	2.29957897717004e-14
GJB3	13.9105853658537	44.9941289915966	1.69355363464208	1.34139213954123e-12	4.21296252674094e-12
XKR9	0.551092682926829	1.7814531512605	1.69268766672375	0.0243529125527211	0.0291823870532503
GPSM2	3.32359512195122	10.7418113445378	1.69242073935736	4.93091125655895e-19	4.14254977875976e-18
KIF23	4.61123414634146	14.9028275210084	1.69236125093584	1.06100741024139e-21	1.90776239256801e-20
TFAP4	4.0377487804878	13.0148144957983	1.68853169132508	6.72651726077567e-24	3.7788488312955e-22
TEX30	2.56594634146341	8.26041974789916	1.68672409172073	2.6035853294864e-18	1.84942179127945e-17
FAM71E1	1.80069268292683	5.79572920168067	1.68643820510212	1.6376696262174e-18	1.21262631749886e-17
SYCE3	0.474729268292683	1.52506365546218	1.68369255784682	2.48985016560998e-07	4.60248268810394e-07
RUNX1	5.5063	17.6618523109244	1.68148153592853	1.64790239065164e-22	4.15059391610328e-21
SLC35E4	4.12242926829268	13.2207569327731	1.68123813279752	1.56566346785166e-16	8.08550666191499e-16
ADAMTSL2	2.24298048780488	7.16290609243697	1.67512795791874	6.29743109331401e-11	1.64881676102756e-10
SERPINF2	2.99195609756098	9.54967962184874	1.67436332758717	6.48965042910062e-10	1.52737421515419e-09
RCN1	15.5735	49.6648159663866	1.67313095232543	1.44169231017355e-23	6.35771547431824e-22
KCNJ11	1.50672926829268	4.80494096638655	1.67309849182913	1.23782165486517e-14	4.97788875380598e-14
SGO1	1.81238048780488	5.7795237394958	1.67306474871841	2.17170423278429e-19	1.96778333743379e-18
DHPS	0.919868292682927	2.93220609243697	1.67248729291229	4.4734518515255e-16	2.18449128842113e-15
RRP12	7.82021707317073	24.9273445378151	1.67244864402678	6.80109212115204e-23	2.0155254884726e-21
RNF32	0.658407317073171	2.09855021008403	1.67234070762296	1.15428899871655e-21	2.02921330117191e-20
LYAR	14.8463926829268	47.1826680672269	1.66814456850532	3.28896459325888e-21	4.87907135585511e-20
RPP40	4.25179756097561	13.5038029411765	1.66722094310173	1.68505131170773e-21	2.76301370540299e-20
MMS22L	0.941626829268293	2.98963907563025	1.66674399347346	1.11452385403785e-20	1.37280864804796e-19
TAF1D	8.79974634146341	27.934231512605	1.66650028861695	3.1547687830125e-21	4.7179128987621e-20
ZNF697	2.0222	6.41891470588235	1.66640370069059	3.22368198708292e-20	3.54797231304075e-19
SPINDOC	9.94338536585366	31.5521365546218	1.66592867426925	1.47018567594313e-20	1.75080821371992e-19
CBFB	15.793956097561	50.0871659663866	1.6650683980646	2.24925961665794e-22	5.35224373974903e-21
XPOT	17.6021975609756	55.8191092436975	1.66500354762303	1.93583606978198e-22	4.74628801852997e-21
COL3A1	302.655629268293	958.366531092437	1.66290034113557	1.32076251017101e-07	2.50338453776142e-07
FASN	43.0194487804878	136.097929831933	1.66158417799948	3.00399656585235e-17	1.74526257317348e-16
ZNF280C	1.55748536585366	4.92710903361345	1.66152279013804	3.94842473829185e-20	4.23382539779826e-19
ZNF850	0.610226829268293	1.92996050420168	1.66115380763414	2.16194083782411e-13	7.48514751916511e-13
KIF4A	8.60130975609756	27.198381512605	1.66089253728832	2.23562976085486e-21	3.51846189281433e-20
NOP56	33.6129292682927	106.259132773109	1.66049866362879	4.1705619965743e-23	1.36080382721557e-21
CIP2A	3.33051707317073	10.5213428571429	1.65950076733323	1.14346846396537e-18	8.76320048807624e-18
JADE3	5.0278	15.8820718487395	1.65939995998284	4.50099866818978e-22	9.33505678839168e-21
FANCI	4.29448048780488	13.5646317226891	1.65929435801456	2.38031516754667e-21	3.73706589062825e-20
GNAT2	0.402870731707317	1.2713974789916	1.65802622931459	5.70923588447627e-09	1.2217887784275e-08
NUP210	15.4992512195122	48.8878178571429	1.65727649155386	3.87401873066576e-16	1.91054183278367e-15
DCUN1D5	2.56361707317073	8.08458508403361	1.65699295074346	2.46894833950911e-23	9.2200235534096e-22
SAMD10	6.9753487804878	21.992956512605	1.65670429737989	2.04606269762093e-19	1.86703887276331e-18
CAD	13.6836170731707	43.119112605042	1.65587785067883	7.82961972187856e-23	2.23820201526479e-21
TCFL5	6.04109268292683	19.0279892857143	1.65524169226055	1.13766463526914e-20	1.39466458750594e-19
RRP9	33.4954292682927	105.455661344538	1.65460040141143	1.59562298498839e-22	4.09068345020535e-21
WFDC3	1.08754146341463	3.42132226890756	1.65348359814581	5.11130740382483e-07	9.19440734530861e-07
CENPH	7.98534390243902	25.1209117647059	1.6534623816592	2.81584360819624e-22	6.38307285289537e-21
UTP14A	11.4744292682927	36.0388701680672	1.65113138625878	3.67678787265879e-22	7.91796268377071e-21
GINS4	1.73396585365854	5.44261680672269	1.65022497676064	6.06002682709124e-19	4.96209624211977e-18
CMTM7	6.11535609756098	19.1937237394958	1.65012621880126	3.59783830163795e-19	3.11997776479624e-18
OR51E1	1.21618780487805	3.81678949579832	1.64999359266815	1.27447554681595e-07	2.41742945903586e-07
RRS1	23.9509146341463	75.1204321428571	1.64912461191226	1.35162181786193e-21	2.3070416788103e-20
FOXM1	12.7846975609756	40.0971130252101	1.6490803348874	5.34747813355818e-20	5.54087930743426e-19
CD44	36.9931634146341	115.985996638655	1.64862005392513	5.47410808086732e-23	1.70026323348285e-21
METTL1	10.4535707317073	32.7684357142857	1.64831098135691	1.24576214620059e-22	3.33260718241363e-21
PCNX2	1.28177804878049	4.01611911764706	1.64765559193659	2.45610061893786e-21	3.80975703448933e-20
EIF5A2	2.17676829268293	6.81691764705882	1.64693170720469	8.96234432115932e-19	7.04394470642941e-18
CEBPB	34.5913658536585	108.234411134454	1.64567536504151	6.32304640137197e-21	8.42268892289971e-20
RBL1	3.83971219512195	12.0123161764706	1.64544427053285	1.0807458245318e-19	1.04211319393846e-18
ZMYND19	12.9908658536585	40.5937147058824	1.64375877521552	1.36446653406323e-23	6.14295194656132e-22
HYAL3	2.58141219512195	8.05509369747899	1.64174084387055	2.65763424058465e-20	2.98084132140575e-19
HMGA1	238.131917073171	743.044110294118	1.64168685837561	8.52933132393149e-21	1.09008397662234e-19
RPS6KL1	1.57100975609756	4.90197521008403	1.64167104841701	8.26966233938453e-21	1.06109540305052e-19
RNF39	2.52120487804878	7.86192079831933	1.64076847081249	3.97746033356036e-14	1.50008070548551e-13
TSPAN5	3.86610731707317	12.0517031512605	1.64028345290498	3.11817018434056e-17	1.80672093954549e-16
GPCPD1	12.3470170731707	38.4780397058824	1.63987275981382	8.90266800790003e-16	4.14826445474491e-15
FAM241B	6.46417073170732	20.1373176470588	1.63933431653099	1.67695221796025e-19	1.55772103582059e-18
UGGT2	3.93004146341463	12.2384119747899	1.63879993108399	9.20649253743751e-20	9.06693380344261e-19
DTNB	1.55954634146341	4.85501134453782	1.63834824413403	1.08069612985423e-20	1.33368685449552e-19
CCDC86	8.83787804878049	27.5127346638655	1.63832761629159	9.5482512946546e-22	1.75744950111442e-20
POLR1C	6.8466243902439	21.3058046218487	1.63778176384114	1.02686177510345e-24	1.0243261920622e-22
TNFSF15	2.5380756097561	7.89783025210084	1.63772131233797	3.08971050494017e-21	4.63672797197913e-20
ETV5	3.58669512195122	11.1581930672269	1.63737639634464	2.74543298808251e-11	7.49023218729183e-11
FAM222A	3.06219268292683	9.52033466386555	1.63644722414209	9.39914080184383e-12	2.69521301155402e-11
NUFIP1	4.55432926829268	14.1565008403361	1.63615420449872	4.4001990127111e-21	6.19335200906755e-20
NELFCD	26.0901463414634	81.0776451680672	1.63579915119478	1.16935890639271e-23	5.49428597436371e-22
COL9A1	0.764136585365854	2.37160084033613	1.63395877251706	0.00405834451329447	0.00526009323465522
ENGASE	15.3107317073171	47.5168960084034	1.63389736508701	1.06905237627758e-13	3.84234374238737e-13
TRIM59	1.54410243902439	4.78563298319328	1.63194129161859	1.38033560567022e-21	2.34366837856306e-20
CHAF1B	3.6436243902439	11.284787815126	1.63093314313993	3.44897749249609e-22	7.52775842910037e-21
BTBD11	0.442958536585366	1.37186659663866	1.63089663162539	0.000253628350009373	0.000365018034135788
SLC22A15	1.07686829268293	3.33481911764706	1.63076670039521	6.86815436367909e-14	2.51825830116622e-13
RPGRIP1L	0.920053658536585	2.84551449579832	1.62889962066668	1.49592721854206e-22	3.89695072394798e-21
FREM1	2.62838780487805	8.12846071428571	1.62880402168826	0.0150021900376643	0.0183877155640922
PTTG1	24.340387804878	75.1892275210084	1.62717382544753	9.65112448133971e-21	1.21187735105336e-19
ARHGEF19	5.11470243902439	15.7976621848739	1.62698886211873	2.03588801555154e-18	1.47867954181796e-17
PGF	2.03679024390244	6.28896848739496	1.62652599263715	2.82536439196176e-15	1.23876936913939e-14
NCAPG2	7.06885853658537	21.8262035714286	1.62651203538488	2.53031854919476e-22	5.88026006729236e-21
IFITM3	477.25203902439	1469.69599096639	1.62269449551551	6.01316079273203e-16	2.87550150269765e-15
NEIL3	1.84900487804878	5.69017121848739	1.62172303332361	1.81288019332427e-18	1.33092187374676e-17
THY1	12.412743902439	38.1856344537815	1.62120792821377	3.11449710872648e-13	1.0551236796501e-12
BHLHE40	54.4082365853659	167.303825630252	1.62057345958059	1.17081247971806e-19	1.11976817545796e-18
SERPINE2	11.1669146341463	34.3280903361345	1.62015897168849	9.85887816563642e-13	3.14923522319377e-12
NXT1	30.3132804878049	93.185143697479	1.62014997921993	3.96616414295377e-21	5.6877699102226e-20
AEN	8.92520487804878	27.4186205882353	1.61919880026257	8.44577958316447e-23	2.38270563305826e-21
GTSE1	5.96355609756098	18.3147976890756	1.61876498619699	3.4646733867271e-21	5.09875225853085e-20
H4-16	1.02147073170732	3.13651869747899	1.61851629590459	0.0208714700528275	0.0251896380116369
SRM	51.8059829268293	158.910228571429	1.61702136417072	4.73711593229736e-20	4.96820413646219e-19
IL37	0.58630243902439	1.79811449579832	1.61676792458597	0.021968849684547	0.026454753660208
HPDL	12.7717341463415	39.1517098739496	1.61612088825659	4.56602121646319e-11	1.21344220769068e-10
PHKA1	3.3795487804878	10.3598968487395	1.61610709504024	4.10322058422371e-17	2.33044893049471e-16
RPP21	0.755007317073171	2.31385546218487	1.6157362162037	3.27733456631921e-15	1.4267707507077e-14
SLC25A29	3.45095609756098	10.5691220588235	1.61478751660883	7.84047288227402e-20	7.81085197470028e-19
CLSPN	1.60877073170732	4.92225021008403	1.61335925528771	8.59805685004959e-18	5.527138933308e-17
SKAP1	5.27694390243902	16.1418472689076	1.61303113783834	4.10554092116163e-10	9.86199930141837e-10
HMMR	8.06922926829268	24.6776182773109	1.6127003753855	8.0009268128219e-16	3.75108763963976e-15
ZDHHC11	0.394692682926829	1.2052775210084	1.61056369329177	3.43824976171472e-05	5.31661383091382e-05
OXGR1	2.56635853658537	7.83393907563025	1.61001517035788	0.00163094103176928	0.00219311845391465
FAM183A	0.44040243902439	1.34348571428571	1.60908661686367	0.0134124015552954	0.0165127813716981
DHCR7	29.9721268292683	91.3838216386555	1.60831731532919	3.85505076361717e-19	3.30970836655797e-18
ATAD5	1.70516341463415	5.19660420168067	1.60765917380442	3.60244505638984e-17	2.06509283822596e-16
TRAP1	22.3833853658537	68.1867602941176	1.60706338819781	7.02588178236469e-23	2.05387824683109e-21
RUVBL1	11.5490097560976	35.1755771008403	1.60680493663592	5.38729911155175e-24	3.26804186950048e-22
HSPA4L	1.48848780487805	4.53247731092437	1.6064523963364	4.80310523439386e-06	7.95653232735226e-06
ZFP69B	1.1188487804878	3.40496722689076	1.60562585213649	9.63356842403001e-18	6.1560702561466e-17
TONSL	6.26608292682927	19.0688081932773	1.60557890964174	7.16219972359415e-20	7.20739500658127e-19
TLCD3A	16.2715804878049	49.496937605042	1.60498487847086	7.38270323609433e-21	9.60643590267622e-20
CACNA1D	1.09315365853659	3.32361638655462	1.60425766825228	1.20951331062151e-13	4.31599459177451e-13
MCMDC2	0.402626829268293	1.22328844537815	1.60324940896706	4.49740873296145e-07	8.14221917312525e-07
QPCT	14.9924170731707	45.4758180672269	1.6008665979214	5.19904788016045e-07	9.34700120489122e-07
ARMC2	1.01150975609756	3.06683781512605	1.60024163909406	8.62976628383185e-16	4.03128019354271e-15
LRRC73	0.623665853658537	1.89043487394958	1.59987297173513	2.38904121576268e-09	5.3148762997365e-09
HASPIN	2.21624634146341	6.71555420168067	1.59938821354352	9.39307254767974e-20	9.21549817399349e-19
HSPE1	29.2127902439024	88.4764346638655	1.59869308745456	3.88458148464237e-21	5.61439344105862e-20
RAE1	13.0863024390244	39.5988712184874	1.59740178781033	2.78478854454405e-23	1.00790842390796e-21
TMEM198	1.8786512195122	5.68346533613445	1.5970735930358	7.20400203335132e-12	2.09175296931417e-11
PSRC1	5.56763170731707	16.8421298319328	1.59693890434324	1.97184623659369e-21	3.14158140851135e-20
ALKBH6	0.390375609756098	1.18055945378151	1.59653587569435	2.20665051773505e-17	1.31514145561102e-16
SGIP1	0.373192682926829	1.12810168067227	1.59590450482127	2.59674239758283e-09	5.76008729942794e-09
LOX	4.62982682926829	13.9729586134454	1.59360738911773	3.00058141973373e-07	5.50405102291815e-07
IER3	78.0237390243902	235.454696218487	1.59346445651094	4.62400274768406e-14	1.72978400413508e-13
RPL26	37.1153024390244	111.955526680672	1.59283971854223	5.15415214869682e-14	1.91700633026228e-13
FOXC2	0.356931707317073	1.07647037815126	1.59258864945807	0.0171071527576403	0.0208456090448388
CHEK1	6.68376097560976	20.149124789916	1.59198512847066	6.19363810820259e-21	8.26735516488488e-20
EXOSC5	32.1314707317073	96.8538785714286	1.59182280576176	5.14078136735301e-21	6.98465152971275e-20
RPS21	919.74573902439	2769.35691617647	1.59024400833955	4.63023143130807e-18	3.14383711633902e-17
UPK3A	2.04974390243902	6.16847415966387	1.58946999805187	0.00259083313001476	0.00342082105793181
CYP39A1	3.91431951219512	11.7744928571429	1.58883149437957	1.02156060809369e-11	2.91768305842343e-11
SLC25A27	2.11319268292683	6.35325525210084	1.5880716632813	2.53007262593959e-10	6.22094546142064e-10
NANP	3.91694634146341	11.7669901260504	1.58694407119556	1.07224562596714e-21	1.91891155286041e-20
C2orf15	2.52440975609756	7.57706491596639	1.58569300402735	2.85736298445259e-21	4.3384238686383e-20
TTK	5.60551463414634	16.8068174369748	1.58412782367978	8.04946262653972e-19	6.38864291139556e-18
TNNC2	19.6475487804878	58.8762764705882	1.58333709978523	0.013535121292484	0.0166591067079621
IL20RA	7.15803414634146	21.4417737394958	1.58278892453147	5.34747813355818e-20	5.54087930743426e-19
DTL	5.86476829268293	17.5553672268908	1.58176615914276	1.2308301867203e-19	1.1719643951815e-18
EZH2	9.55683414634146	28.5722590336134	1.58001041911982	2.49612024669515e-23	9.2946310396392e-22
CENPN	3.87369268292683	11.5761527310924	1.57937445319206	3.41239985203691e-22	7.48584354637842e-21
PTPMT1	1.46966829268293	4.39142352941176	1.57919810902091	1.55909283432756e-17	9.55199966027368e-17
PLXNA1	9.10279268292683	27.1951474789916	1.57896812091012	8.06389734561346e-22	1.5122440871215e-20
DCAF13	8.68591707317073	25.9484638655462	1.57889905021128	1.09508536578283e-21	1.94898044232506e-20
CTTNBP2	1.97955609756098	5.91189579831933	1.57844388941021	2.09490273540063e-05	3.30060215145855e-05
TRMT1	16.8320829268293	50.2565426470588	1.57809770824117	2.2371265517867e-23	8.5520450223775e-22
HSPD1	104.241431707317	311.196789495798	1.57789837274387	3.64966203221008e-21	5.32249245126258e-20
FBXL16	2.41929024390244	7.2169006302521	1.57679552957365	0.00208493097787875	0.00278012313366061
ZNF511	8.54625853658537	25.4850918067227	1.57628868398636	4.09172587352274e-21	5.82901764187291e-20
COL5A3	3.63029268292683	10.8252911764706	1.5762480592239	1.56943750479283e-11	4.38933385912865e-11
CCNI2	4.80079512195122	14.3114829831933	1.57582790045064	4.73797926958572e-17	2.66751329596153e-16
SPICE1	0.398858536585366	1.18888256302521	1.57565715303393	9.95224337011431e-15	4.05528024551394e-14
PDRG1	21.5274097560976	64.1349573529412	1.57493618507051	2.40531952234789e-21	3.75351854447549e-20
KRTCAP2	1.12851463414634	3.36128025210084	1.57458570769148	3.66207337860759e-18	2.54532814012849e-17
PIMREG	5.19497804878049	15.4686039915966	1.57415344433044	5.0288015807324e-19	4.20837901781712e-18
BRCA1	3.67936097560976	10.9546466386555	1.57401581978865	1.3068756776377e-19	1.23980474528317e-18
TMEM52	4.21580243902439	12.5402995798319	1.57269264754188	1.55749072616581e-12	4.85626983146544e-12
TAF1A	2.44711219512195	7.27517331932773	1.57190137075425	1.12488864279078e-19	1.07984295345466e-18
CDK4	33.4107804878049	99.265337605042	1.57097634706074	7.10272711963326e-22	1.35360379222391e-20
TAFA5	1.71137317073171	5.08348571428571	1.57066370457451	1.21571849191974e-10	3.08308118431697e-10
NCAPG	5.36563414634146	15.9229972689076	1.56929133399418	2.0856508392471e-18	1.51057704562286e-17
TREM2	6.45981463414634	19.1634042016807	1.56878919312018	9.47372107445534e-06	1.53299874768989e-05
FNDC10	5.56750243902439	16.5148384453781	1.56866066653915	3.87753974683517e-09	8.45170227207443e-09
FOXC1	1.84110731707317	5.45866197478992	1.56797363861043	3.57984117268256e-05	5.52696210502044e-05
FAM169A	0.697280487804878	2.06549768907563	1.56667843011298	1.83354682119935e-06	3.15252940475273e-06
SPATA6L	0.545068292682927	1.61457521008403	1.5666457416474	2.2534493004686e-14	8.77805800764389e-14
PERP	133.446714634146	395.218379201681	1.56638625168673	1.39491798581361e-21	2.36221956680179e-20
PTGS2	4.51733902439024	13.373831092437	1.56586770512531	0.0144037013039688	0.0176776429092497
IFITM2	88.0110463414634	260.499481512605	1.5655239869146	9.85887816563642e-13	3.14923522319377e-12
BUB1B	6.26296829268293	18.5349004201681	1.56532588402419	1.85726998222043e-18	1.36273625441625e-17
YDJC	27.3228609756098	80.7114550420168	1.56266488768338	1.73170209445209e-20	2.01579865311638e-19
BRIX1	9.38432926829268	27.7170768907563	1.56244957616785	8.16194124923294e-20	8.09366407377888e-19
RAC3	4.33792926829268	12.7965840336134	1.56068030880759	2.04854802702402e-12	6.29023717179464e-12
TNFRSF10B	21.3661365853659	62.9008464285714	1.55775336678727	8.41205200721122e-22	1.57069543331179e-20
ADGRG1	32.6554	96.1205392857143	1.55752316264843	4.38184206607045e-19	3.72730621038159e-18
ATP2A1	0.43039512195122	1.26620840336134	1.55678124358399	5.18567109476093e-12	1.53012231594898e-11
KNTC1	3.55348536585366	10.4537111344538	1.55670853618178	4.2383728952006e-20	4.52221438306251e-19
UBE3D	1.18779512195122	3.49375336134454	1.55649175309825	6.10197764841674e-23	1.85078998110781e-21
CDKN3	12.948012195122	38.0815909663866	1.55636312311211	2.31924448991217e-18	1.66483100300862e-17
C1orf112	1.98673658536585	5.84219201680672	1.55610917312254	1.68367954676174e-22	4.21608628001837e-21
LRRC6	2.30022682926829	6.7636474789916	1.55602533371629	9.50657357676368e-12	2.72420574817839e-11
RAD51AP1	7.9945756097561	23.4523336134454	1.55263812886607	3.61926125094932e-17	2.07289337870196e-16
FMC1	1.13099024390244	3.3135231092437	1.55077949665418	0.00140899144408707	0.00190514771436709
NOTCH3	10.2918414634146	30.1123697478992	1.54885510911716	2.80344674101346e-13	9.57023390769747e-13
SLC7A6	2.59339756097561	7.58769285714286	1.54881789648505	6.65835770723079e-21	8.76099513087374e-20
ELFN1	0.770134146341463	2.24948823529412	1.54641515208864	3.47794715996455e-14	1.3209451867696e-13
CCDC74A	1.61106585365854	4.70322016806723	1.5456334028895	2.63591817916663e-17	1.54742417605427e-16
DEPDC1B	5.12447317073171	14.951062605042	1.54477242469681	5.17927894861982e-19	4.32030105197655e-18
PAICS	33.8288463414634	98.6686867647059	1.54433832938442	1.08360813577403e-21	1.93388131523981e-20
ATAD3B	4.81452682926829	14.0264298319328	1.54268192199779	3.19575320616417e-19	2.81282882676071e-18
EEF1E1	3.98123414634146	11.5929884453782	1.54196488527161	7.93556207642432e-21	1.02228711455113e-19
GALK1	14.8906902439024	43.3147550420168	1.54044792819791	6.55436352981338e-19	5.32300007345812e-18
DNTTIP1	46.7039609756098	135.780419747899	1.53965863475928	7.1622128228855e-20	7.20739500658127e-19
SELENOH	7.35384878048781	21.3734472689076	1.53924820000998	3.9719508149973e-17	2.26086240002556e-16
GVQW3	0.463146341463415	1.34578508403361	1.53890801382828	8.69728774170591e-14	3.15226775430284e-13
DLGAP5	8.54195365853658	24.8198105042017	1.53885412447169	1.16947750728935e-17	7.31404592046742e-17
XPO5	10.1781	29.5174831932773	1.53610144432215	6.68156129079677e-25	7.59271531242569e-23
PRMT3	5.78370487804878	16.7681897058824	1.53566110025434	5.56637497273777e-22	1.12732180286434e-20
GPR157	5.91739512195122	17.1371	1.53409306504603	1.01605167938426e-20	1.26356147731704e-19
CCL3L3	2.08315853658537	6.03243781512605	1.53396850027555	4.79035282484891e-06	7.93743893945534e-06
TARBP1	8.25650243902439	23.900618907563	1.53344530541122	1.54938892077414e-21	2.58986471478948e-20
LBP	0.616992682926829	1.78503235294118	1.53262493741514	2.88045593518537e-07	5.29798877416799e-07
GARS1	11.6510585365854	33.672156512605	1.53109508626945	8.12059261696401e-24	4.31794967916839e-22
CGAS	3.04213658536585	8.78770084033613	1.53040082852611	3.31710325019991e-12	9.9791453187032e-12
SPC24	6.59158536585366	19.0390042016807	1.53026062340077	3.96616414295377e-21	5.6877699102226e-20
GGH	15.6231292682927	45.1220766806723	1.53015001716173	4.18108088163691e-11	1.11896739999235e-10
TCTEX1D2	0.60899512195122	1.75822857142857	1.52962005712695	3.75810150447907e-11	1.00890150715508e-10
DHX34	8.03915853658537	23.2055775210084	1.52935519585504	5.93216029518401e-22	1.17200983446594e-20
KPNA2	22.5395048780488	65.0386485294118	1.52884145485217	1.68504795849653e-21	2.76301370540299e-20
QSOX2	9.01090975609756	25.9906042016807	1.5282454970849	1.16935890639271e-23	5.49428597436371e-22
CMTM8	15.5578585365854	44.8711605042017	1.52814500291545	2.6979961303574e-22	6.15915335695194e-21
CYP2S1	82.0175365853658	236.078530252101	1.52526252639425	4.44372949108267e-15	1.8893527066232e-14
LRRC10B	1.47630243902439	4.24873067226891	1.52504358807061	2.89822789070791e-07	5.32764929380777e-07
NOP16	12.1095048780488	34.8465823529412	1.52487728918856	3.52332254089175e-22	7.63839774343327e-21
PTPN13	2.57843414634146	7.41744054621849	1.52442625864422	1.22086018734716e-05	1.95764885588392e-05
NTMT1	8.90759512195122	25.6195985294118	1.52413997845073	1.85649055427084e-23	7.40361557152269e-22
ISM1	0.979451219512195	2.81657079831933	1.52389418856658	0.020305631186325	0.0245434107164177
SSC4D	0.459578048780488	1.32145756302521	1.52374829929216	3.34022884574913e-20	3.66687997153757e-19
WDR43	22.3141951219512	64.0933792016807	1.52221356602506	8.17605111461442e-23	2.3218188231194e-21
GGCT	27.695787804878	79.4893403361344	1.52109482891049	6.2358699099194e-23	1.88697131395945e-21
JSRP1	2.61049024390244	7.49198424369748	1.52102709850928	0.0353449267654467	0.0416765790370619
BTBD19	1.1919487804878	3.41846512605042	1.52002646480129	1.38133664853878e-11	3.8825866512442e-11
MCM4	26.9821951219512	77.3340756302521	1.51909652466324	2.32816271871045e-20	2.64575114234457e-19
NOB1	36.1436219512195	103.45046512605	1.51712714076322	3.35327987680852e-23	1.14927663894543e-21
INTS13	14.1857975609756	40.5947579831933	1.51684617885712	1.30965565103034e-21	2.2502740248621e-20
SPC25	7.92200731707317	22.6545586134454	1.51586344371674	4.54936826204615e-20	4.79466595631458e-19
MCM7	69.2387926829268	197.790382773109	1.51431980540854	2.45610061893786e-21	3.80975703448933e-20
MANEAL	5.31022926829268	15.1567342436975	1.51311288008849	1.11888009259951e-12	3.54861307719152e-12
PRDX4	88.7447756097561	253.125951260504	1.51212132871887	6.32304640137197e-21	8.42268892289971e-20
SCX	2.78651951219512	7.94584117647059	1.51173570104014	1.03713347585152e-11	2.95889360019314e-11
ITGAX	3.24722195121951	9.24999243697479	1.51024618824658	7.33196098000203e-07	1.30257483600449e-06
HGH1	22.1961	63.215431092437	1.5099705600615	3.42605474776468e-20	3.74518218239149e-19
RDM1	0.928843902439024	2.64461113445378	1.50954753411467	6.6162622772492e-14	2.43141993413928e-13
ALKBH2	8.77160975609756	24.9730464285714	1.50945829056779	6.38904258137328e-22	1.24702143797469e-20
STMN3	14.3128170731707	40.7372707983193	1.50904167617451	0.000732998656714167	0.00101588283207162
SNCAIP	0.98539756097561	2.80438130252101	1.50890471533995	0.0190742788676811	0.0231156278845835
CLBA1	2.49835853658537	7.10894621848739	1.5086551891347	1.04436090468976e-21	1.89259668724126e-20
APOLD1	8.48168048780488	24.1310100840336	1.50846626412942	0.000834845512935535	0.00115147724942784
SKA1	4.76732195121951	13.5631424369748	1.50844051118541	2.18608362442726e-17	1.3046850457784e-16
TLCD1	12.0368146341463	34.2257840336134	1.50762993607613	2.58711947878266e-17	1.52431239331285e-16
NLE1	7.7943756097561	22.1618989495798	1.50757614293539	1.91518035200975e-22	4.72252773441183e-21
POLD2	50.7216024390244	144.095564495798	1.50635369748171	5.16777982313024e-22	1.05154146605773e-20
TM4SF1	51.5223609756098	146.362180042017	1.50627219911315	5.91353442069205e-15	2.47277599513793e-14
NCAPH	5.32334390243902	15.113818907563	1.50546356537039	3.03312929979594e-20	3.3496635626208e-19
STIL	4.25026585365854	12.0671403361345	1.50545883796868	4.64231254182959e-20	4.8766927116244e-19
RFC4	9.98499512195122	28.3310201680672	1.50454892450101	1.16651833650913e-21	2.0451266521078e-20
RIBC2	1.27847804878049	3.62652478991597	1.50416032080472	1.67429121803043e-09	3.78611908106469e-09
ADAMTSL5	2.16571219512195	6.14283508403361	1.50406311827305	1.30350652525003e-15	5.94305982200531e-15
SNRPB	201.97853902439	572.636260084034	1.50341701721096	2.60409877286275e-20	2.92587480383996e-19
TGDS	10.8884146341463	30.8689226890756	1.50336122318403	1.01772238557388e-19	9.9095636352676e-19
MCM2	13.804243902439	39.0960273109244	1.50191014791288	4.24829154971253e-18	2.91669850656542e-17
GRINA	106.246058536585	300.773529621849	1.50126828251004	1.57965046064571e-19	1.47369412288832e-18
POLR1B	6.53756341463415	18.5071004201681	1.50125393949539	1.50617351710609e-24	1.26371870224206e-22
CTLA4	1.28607317073171	3.63611407563025	1.49942473515837	5.7843995190078e-09	1.23742096332947e-08
URB2	5.38786829268293	15.2304550420168	1.4991725566021	2.09469087632409e-23	8.25167707712914e-22
FAM95C	0.460373170731707	1.30134957983193	1.49913289861926	4.54749953685335e-07	8.22829316841929e-07
CCDC88B	8.94789024390244	25.2754787815126	1.49811895536595	0.000100658894075109	0.000149495864683423
PRKDC	22.5251585365854	63.5628775210084	1.49664717758814	5.71243349929279e-18	3.8066195587603e-17
ACTR3B	2.19836585365854	6.20123088235294	1.4961231038349	4.10178710631669e-24	2.66327593973457e-22
SPIN3	1.08518048780488	3.05884789915966	1.49505335839921	8.63240312936906e-10	2.00899281042107e-09
CYP4F3	4.41191707317073	12.4295338235294	1.49429460907953	2.62282714538588e-09	5.81196644193099e-09
DSN1	14.7724536585366	41.6016777310924	1.49373223803349	2.4818874245822e-21	3.84053501952414e-20
CDC25A	6.56921219512195	18.4975676470588	1.49354330227242	4.78759072204121e-19	4.04052643497678e-18
DDX21	45.2790634146341	127.463690756303	1.49317031838485	3.22750166359157e-19	2.8369080949161e-18
TXNRD3	2.83395121951219	7.97385987394958	1.49246332730275	1.29595286926714e-21	2.23267207132256e-20
FIGNL1	4.94143414634146	13.8947741596639	1.49154066641767	7.53152451806171e-20	7.53794177365417e-19
MAD2L2	9.08164634146341	25.5146726890756	1.49030137308773	5.79693242880853e-20	5.94933788027284e-19
FAM111B	7.36699268292683	20.6763359243697	1.48883283195132	5.5478345374535e-16	2.6648167307969e-15
CENPW	31.0043195121951	86.9913094537815	1.48840205569966	1.66971082989869e-18	1.23493609806073e-17
ARHGEF39	2.67709512195122	7.51084138655462	1.48830613032625	6.72751876889043e-21	8.8339875838082e-20
OTUD6B	5.30470975609756	14.8700357142857	1.48706239015634	5.95960715931201e-16	2.85306391792407e-15
ATP6V1E2	1.1086	3.10752058823529	1.48702503684967	3.3402350642363e-20	3.66687997153757e-19
ZFPM1	3.12161219512195	8.74906554621849	1.4868376172973	7.18931036739378e-16	3.39273481581793e-15
TRAIP	3.72201219512195	10.4282621848739	1.48634407284781	1.10668285875679e-21	1.95614900382989e-20
HDAC8	0.590565853658537	1.65461260504202	1.48632363013578	1.6369613959605e-20	1.92283438156415e-19
SPON2	15.4879170731707	43.353062605042	1.4849907807047	2.91929299321298e-13	9.93682422689803e-13
SOX12	6.93480487804878	19.403206302521	1.48436787604407	8.0009268128219e-16	3.75108763963976e-15
WDR74	8.52461951219512	23.843181092437	1.48386938164715	8.03119648354387e-24	4.31794967916839e-22
TBC1D30	0.533965853658537	1.49332394957983	1.48370777425782	2.81050044085064e-20	3.12517006852247e-19
FANCD2	3.46372926829268	9.68096449579832	1.48282461691488	4.58668263658917e-21	6.38626361501818e-20
MEX3D	14.3827780487805	40.1706027310924	1.4817977473864	4.68283458240803e-21	6.48519888952778e-20
WDR27	1.20279268292683	3.35912962184874	1.48169947070227	5.57270422147414e-16	2.67576779062309e-15
GOLGA8A	2.45340243902439	6.84611701680672	1.48050204879001	5.86680820756569e-05	8.88999986512915e-05
TCTE3	1.23376097560976	3.43944516806723	1.47911293721572	2.42130590813451e-14	9.3894638772527e-14
ARHGAP8	0.616343902439024	1.71772205882353	1.47868915209436	1.60115807826041e-10	4.01719680178694e-10
PLEKHB1	10.9646926829268	30.5458069327731	1.47810897589744	5.75667318024116e-07	1.03007857861648e-06
RBBP8NL	7.10734878048781	19.7834403361345	1.47690992843987	9.01769191782852e-15	3.68726573640071e-14
SUV39H2	4.71585365853659	13.1230718487395	1.47651461086138	1.06100954271263e-21	1.90776239256801e-20
RELT	1.50901707317073	4.19840840336134	1.47623338395697	1.08914804429849e-18	8.38176191808837e-18
TPGS1	1.7768512195122	4.94291722689076	1.47603986187229	3.85652463100871e-06	6.43967471100082e-06
LRFN4	12.2068853658537	33.9535911764706	1.47586903431928	4.39912946852793e-17	2.48649344580474e-16
ARL2BP	0.7049	1.9601474789916	1.47547169444057	0.000432072404077367	0.000609727590023728
ADRM1	53.6794975609756	149.219276260504	1.47499084296602	4.49248385909567e-21	6.28899067642201e-20
CDC25C	3.70940487804878	10.3108094537815	1.47489794608893	9.55231886452506e-21	1.20180634906065e-19
FSTL3	10.0132243902439	27.8259010504202	1.47452178945599	1.54414025351922e-09	3.50093634246742e-09
LYG1	0.93879512195122	2.60789957983193	1.47400606736605	1.58755824404966e-08	3.26067376502277e-08
TMEM67	1.14488292682927	3.17956869747899	1.47363100081702	9.12363441584711e-17	4.88145004889618e-16
KIFC1	20.8039292682927	57.7525058823529	1.47302750844616	3.79162203062507e-20	4.08262902147554e-19
UCKL1	23.8985048780488	66.3121558823529	1.47235299525623	1.42569315249299e-20	1.70726424683614e-19
ASIC3	0.492939024390244	1.36761869747899	1.47218494775929	1.00704856490856e-06	1.76698744730283e-06
CDCA2	4.08281951219512	11.3251596638655	1.47189369239495	1.12320445811164e-13	4.02577664445506e-13
CCNA2	22.0967	61.261525210084	1.47115035725599	3.27947690045612e-18	2.29173180263891e-17
EPHB4	30.3056731707317	84.0130199579832	1.47102503852271	7.61481662457535e-21	9.83910456061381e-20
SHB	4.53687317073171	12.576762605042	1.47099037015738	1.07119904331205e-22	2.90776530223424e-21
FGFR4	29.712556097561	82.3661464285714	1.47097877057219	3.21685061215574e-13	1.08780232294332e-12
LRRC37A3	0.921346341463415	2.5531243697479	1.47044833312347	4.30571814433455e-11	1.15065530802372e-10
CFI	0.712821951219512	1.97504579831933	1.47027243740732	5.36603992657081e-09	1.15097280695919e-08
DUS4L	1.01255365853659	2.80354789915966	1.46925535557828	3.78491916151568e-21	5.5073131177865e-20
ADAMTS14	2.1092756097561	5.83525021008403	1.46804690061915	1.88227475227511e-13	6.57324011451524e-13
CNN2	60.7141731707317	167.882370168067	1.4673454915635	9.30894817146065e-23	2.58668643706329e-21
EFCAB13	0.486831707317073	1.34598802521008	1.46717053598913	5.29803330712774e-05	8.06787134489069e-05
DTD1	3.66661951219512	10.1372031512605	1.46713719907369	1.91086908760105e-21	3.05195790863945e-20
KIFC3	2.38778048780488	6.59623025210084	1.46597154565361	8.69734118418824e-14	3.15226775430284e-13
RBP4	12.6514780487805	34.9401292016807	1.46557900090605	0.00908533065752099	0.0113828718535662
MCM8	1.61420731707317	4.45566197478992	1.46481390813464	1.15464817238271e-18	8.83316106297039e-18
ZSWIM4	1.96662682926829	5.42633340336134	1.46425446224773	2.44627486164447e-19	2.19654742788799e-18
LRRC34	0.401280487804878	1.10678256302521	1.46368890794408	1.34850251696033e-07	2.55408985951985e-07
SUV39H1	6.97938780487805	19.2250665966387	1.46181619427686	5.93216029518401e-22	1.17200983446594e-20
LACTB2	14.5935463414634	40.1721054621849	1.46086356492517	9.39036936429736e-16	4.36292565825553e-15
DNAJC2	6.96397804878049	19.1680588235294	1.46072068005666	1.79797564753934e-19	1.65703590170156e-18
NOP58	25.6789829268293	70.6361424369748	1.45981849459404	4.35474528907705e-21	6.14947146231307e-20
TDRD5	0.734090243902439	2.01918382352941	1.45974292359941	0.000199941570864947	0.000289719963797512
PFDN4	18.0839707317073	49.7190785714286	1.45908807179098	1.12676936201038e-14	4.56251548935635e-14
CITED4	8.12589024390244	22.3396594537815	1.45900941013167	3.42034808044327e-09	7.50073278129795e-09
ANO1	6.94969024390244	19.0976649159664	1.45837566805477	6.53799550107644e-05	9.86655452807857e-05
ITGB8	2.10348536585366	5.77890336134454	1.45801396323578	2.19657226548011e-10	5.42467703407273e-10
NBEAL2	15.7774609756098	43.3258157563025	1.45736185830248	4.78759072204121e-19	4.04052643497678e-18
DDX11	4.93815365853659	13.5497897058824	1.45622682692703	1.01772053956396e-19	9.9095636352676e-19
TMEM161A	18.2455146341463	50.0619739495798	1.45617333354023	4.30978963945054e-21	6.09264681962149e-20
PSMA7	226.061943902439	619.833974159664	1.45516368972249	9.16700117333016e-21	1.15783794878396e-19
ZNF485	2.39182926829268	6.55636932773109	1.45478271350725	3.83023400756384e-20	4.12077049223417e-19
FBXL6	15.3056317073171	41.8949779411765	1.45271472446609	3.20594579740685e-16	1.60433871604547e-15
PROSER1	20.1389829268293	55.1075397058824	1.45225889383833	3.036872005491e-18	2.12910597845628e-17
SPATA33	2.42415609756098	6.63225735294118	1.45201738853723	1.1565282631657e-23	5.49394655354485e-22
CTPS1	5.34091219512195	14.6090640756303	1.45170568381438	7.45617316448138e-20	7.49154070437511e-19
PRMT1	52.156887804878	142.606067857143	1.45110567763467	5.24841343358387e-21	7.11592339720222e-20
WDR54	5.14992926829268	14.0795766806723	1.45097943542534	3.44150072977623e-19	3.00660114465441e-18
CBX3	61.8409268292683	168.98350315126	1.45024856503534	8.75615524598791e-20	8.65633373629761e-19
PPA1	80.5814780487805	220.098223109244	1.44962732498003	4.45338562750262e-22	9.25115686382015e-21
SPATA25	2.09630975609756	5.72351050420168	1.44904838378162	4.4590689414298e-07	8.07629530166211e-07
DBF4	6.29680731707317	17.1887298319328	1.44877051369921	3.9707693037217e-19	3.40002055489649e-18
CD55	39.186256097561	106.904109243697	1.44789766149105	5.28597675892186e-11	1.39473362675167e-10
PCSK4	1.13024634146341	3.08340966386555	1.44788933185427	7.09789435444363e-10	1.66536940173899e-09
AURKB	17.9579536585366	48.9856558823529	1.44773639532228	1.27255689361283e-18	9.64947630420855e-18
SEZ6L2	19.0144634146341	51.8658840336134	1.44768865812925	8.51638555466692e-12	2.45242294967353e-11
HAUS5	5.42373170731707	14.7728468487395	1.44559015169178	7.10241896364465e-23	2.07156558531044e-21
PPM1J	0.522390243902439	1.42274327731092	1.44547550387334	1.10292604728697e-14	4.47157435111231e-14
MRPL17	29.9315268292683	81.5064352941177	1.4452480973533	6.73653909741399e-22	1.30108851536153e-20
P3H1	5.28105609756098	14.3758827731092	1.44475217817023	1.50060729372304e-20	1.78047262095458e-19
CTU2	6.73883902439024	18.3323231092437	1.4438176500876	1.43958582837793e-21	2.42831442408241e-20
NOC3L	6.5389243902439	17.7837880252101	1.44343741072855	1.79797243017196e-19	1.65703590170156e-18
SINHCAF	21.5175902439024	58.477837605042	1.44237344481795	6.88332082572413e-19	5.56218814191254e-18
C6orf141	2.45816829268293	6.67781533613445	1.44179250882483	1.91913887499943e-08	3.91062071019066e-08
AADAT	3.59882926829268	9.77148193277311	1.44104971528225	4.51224304562647e-13	1.49609167032434e-12
POGLUT2	3.43685609756098	9.32793172268908	1.44046778173789	6.87558357018856e-16	3.25538348517429e-15
MMP14	85.1750853658537	231.126613865546	1.4401800000711	6.06901430220007e-13	1.98074599137982e-12
HOXB6	9.95449024390244	27.0084390756303	1.43999091874014	3.77772659197021e-07	6.88559815133969e-07
ZDHHC9	36.2168487804878	98.231681512605	1.43952737191519	2.7679905780828e-20	3.08055178806269e-19
SYTL1	4.84461707317073	13.1267130252101	1.43805116340292	1.69137372120248e-08	3.46342945351145e-08
HTRA3	19.6396609756098	53.2030581932773	1.43773915070013	3.82129484588664e-07	6.96010422070835e-07
PAK6	1.8805512195122	5.09363928571429	1.43754119566814	7.01217536831561e-14	2.56596765601829e-13
RRP1	14.1206341463415	38.237362184874	1.43717812169057	6.66557539020964e-22	1.28930987450447e-20
ERV3-1	2.26155853658537	6.12342836134454	1.43702227147332	2.37314414865934e-09	5.28133728231826e-09
ANKRD61	0.685658536585366	1.85599117647059	1.43662766506681	8.25480581996371e-08	1.58933610489869e-07
VWCE	0.413836585365854	1.11844579831933	1.43436224487052	0.00945335671370984	0.0118210415269375
CCT6A	96.5783804878049	260.90068697479	1.43372856647289	1.75728327047167e-23	7.14020664709574e-22
ENTR1	21.4240634146341	57.8692174369748	1.4335639986164	3.20996531375905e-23	1.10898293633906e-21
SLC11A2	13.2937292682927	35.9051838235294	1.43344627039915	3.91946356182153e-22	8.31582736983514e-21
RAB15	24.5410853658537	66.2320342436975	1.43233011395748	5.15000344252813e-17	2.88190980567112e-16
PSMA6	1.87918780487805	5.07060924369748	1.43204984427487	1.2281965147996e-06	2.1404845495292e-06
TTI1	12.9288195121951	34.8809338235294	1.43184811065549	7.25802440459145e-23	2.10743670408373e-21
RTKN	19.3462829268293	52.1670413865546	1.43108221171103	1.55712940358601e-23	6.64015479331183e-22
IFRD2	27.6522341463415	74.5302605042017	1.43043025540828	9.45451369080635e-21	1.19066053995038e-19
EIF4A1	0.788363414634146	2.12316281512605	1.42928227652429	7.83229830465735e-13	2.5243483760159e-12
NCR3LG1	3.72842195121951	10.0380966386555	1.42884869402443	1.9543835246981e-09	4.39175469958681e-09
ADAM8	5.16757073170732	13.9099592436975	1.42856005682761	7.12939595734986e-07	1.26798315463405e-06
BACE2	25.3706219512195	68.2728510504202	1.42815311261759	7.4518713422514e-17	4.05925925856789e-16
TBC1D16	9.47358780487805	25.4762682773109	1.42717116258672	4.69433253326906e-19	3.96959886533832e-18
UTP4	14.4834487804878	38.9033960084034	1.4254909223703	3.86423210983547e-23	1.27697827499243e-21
ME1	12.1030756097561	32.5044105042017	1.42526178094457	1.22456719179321e-11	3.46759427682666e-11
SIGMAR1	85.1085707317073	228.514285504202	1.42490802897156	5.80766745562297e-22	1.15447494144776e-20
PET100	1.46450487804878	3.92959705882353	1.42396838738177	2.94373549971751e-10	7.19833580466502e-10
VMA21	13.2054682926829	35.428225210084	1.4237637316263	2.46894833950911e-23	9.2200235534096e-22
TP53RK	15.4562926829268	41.4438464285714	1.4229635879838	3.59783830163795e-19	3.11997776479624e-18
HENMT1	9.41723170731707	25.2453821428571	1.42264458368968	4.98495758441564e-14	1.85884828642511e-13
PBK	14.7391536585366	39.5085508403361	1.42251124436565	7.25910823967924e-12	2.10727786036611e-11
CHCHD6	7.33687317073171	19.6593346638655	1.42197724573007	6.58993808189194e-21	8.7063997910149e-20
GFUS	65.8632902439024	176.431299369748	1.42156003181528	2.76196902391519e-17	1.6155455752833e-16
PLOD3	46.5416487804878	124.646080252101	1.42124328952863	3.02599154043028e-21	4.56229132950988e-20
PPP1R13L	10.2683219512195	27.4952865546218	1.42098388662921	2.78507220117279e-18	1.96537291511677e-17
CDC20	50.4622097560976	135.105623739496	1.42081243887036	3.08923169602374e-17	1.79156026680084e-16
TMEM63A	23.8242609756098	63.7187636554622	1.41928681162826	1.31999366709567e-19	1.24949730201781e-18
ARPC1B	0.636239024390244	1.70139726890756	1.41907927446825	2.98951151585828e-14	1.1458759506498e-13
RIN1	5.86285365853659	15.6638008403361	1.41775937532846	3.97076233327387e-19	3.40002055489649e-18
CCNB1IP1	18.9115634146341	50.5240348739496	1.41770122256468	1.15430057763436e-21	2.02921330117191e-20
OLFML2B	10.3451756097561	27.6041733193277	1.41592826121194	8.23795095016141e-11	2.12672455998073e-10
SLC43A1	13.1469536585366	35.0760894957983	1.41575937128549	8.69734118418824e-14	3.15226775430284e-13
NR2C2AP	15.1533170731707	40.4153388655462	1.41526930873811	3.26986221234258e-22	7.24697935603404e-21
CDK2	10.4021804878049	27.7391478991597	1.41503749572556	3.20996531375905e-23	1.10898293633906e-21
NDUFA11	4.22452926829268	11.2479865546218	1.4128042764396	8.29779057095621e-11	2.14174494541201e-10
EXOSC8	13.1601170731707	35.0166157563025	1.41186733522681	3.84441485461736e-21	5.56879869243396e-20
HOXA9	11.3122048780488	30.0945716386555	1.41162312730212	2.1051857349649e-10	5.20595308736488e-10
SPIN4	5.48359512195122	14.5835993697479	1.41115287472891	4.58617423499228e-18	3.11719922621437e-17
PUM3	24.8267121951219	66.0206334033613	1.41102376201011	1.61286104556876e-22	4.10231841925078e-21
XPNPEP3	3.07788048780488	8.18480819327731	1.41101139448989	1.82320314008889e-24	1.45417331932645e-22
GTPBP4	15.1775731707317	40.3440846638655	1.41041602956601	1.50657634815136e-23	6.53237348807507e-22
GOLT1A	15.5311292682927	41.2579367647059	1.40950894455664	7.12545891798916e-16	3.36506047804598e-15
EIF4EBP3	2.47592926829268	6.57676365546218	1.40940772548326	0.000133255030366503	0.00019590632295799
ZNF74	3.80992682926829	10.1134027310924	1.40843328888513	2.39849321261024e-22	5.64497828782093e-21
PLAGL2	22.591656097561	59.9571785714286	1.40814246301151	1.62938605939384e-11	4.54518507630134e-11
SCUBE3	0.850724390243902	2.25743508403361	1.40792077959088	2.37094647987862e-05	3.71740375458115e-05
GAL	10.3715829268293	27.5146292016807	1.40756278917755	0.0255522200978992	0.03057039221157
FTSJ1	21.828256097561	57.9023962184874	1.40742617840588	2.25621464325378e-24	1.63778367446529e-22
TSEN2	4.05600243902439	10.755031302521	1.40688129873125	4.88112095657894e-21	6.70951642323648e-20
ZNF280B	0.695760975609756	1.84468613445378	1.40671170138211	7.44319909304749e-11	1.9335294838833e-10
ARFGAP1	24.5779073170732	65.1576483193277	1.40657245196773	3.25489548201307e-21	4.83964378861805e-20
GRPEL2	7.50638048780488	19.8966831932773	1.40633862603934	2.75494708110016e-21	4.20267665110923e-20
NPIPB4	0.60889756097561	1.61372836134454	1.40612631126089	1.30140838544486e-10	3.29392708096631e-10
RBM28	3.26814634146341	8.65782394957983	1.4055318786083	1.33472445571938e-23	6.07255299446432e-22
GINS2	12.7423804878049	33.752468697479	1.40535820441915	1.89925809275094e-17	1.14620802505534e-16
ZNF860	0.776692682926829	2.05713697478992	1.40522207935611	6.39137274996758e-15	2.66310633029123e-14
KIF21B	3.78032195121951	10.0115021008403	1.40507743683189	4.00390163093379e-15	1.71590092780416e-14
CDR2L	7.18593658536585	19.0299153361345	1.40502103411588	1.4021732119655e-13	4.96778227795959e-13
ARHGEF38	1.94011463414634	5.13583739495798	1.4044576278074	3.80034719026896e-15	1.63844798283167e-14
POLE2	3.87920487804878	10.2653621848739	1.40395165171278	4.39912946852793e-17	2.48649344580474e-16
DBF4B	1.95960731707317	5.18451533613445	1.40364454423933	3.03312364048569e-20	3.3496635626208e-19
CHRNA5	0.95560243902439	2.5281981092437	1.40362707615945	3.05639830041884e-15	1.3355407229499e-14
ATP6V1F	106.658907317073	282.154448109244	1.40348064025756	9.85177760524379e-21	1.23228285031321e-19
SNRPF	28.5877609756098	75.5996571428571	1.40298206064074	2.87231092754028e-21	4.35089443080281e-20
MTG1	1.20567804878049	3.18817415966387	1.40288572426262	1.12079233021887e-17	7.05394919569314e-17
SLC52A2	40.2343634146341	106.346615966387	1.40227401456575	6.41156257990743e-20	6.50265306868006e-19
MSI2	5.85634390243902	15.4629800420168	1.40074620309531	1.61206370063802e-20	1.89703780290928e-19
UBTD1	6.8650756097561	18.1237056722689	1.40053045192998	1.21686295910199e-14	4.898157724161e-14
PLXNA3	6.79256097560976	17.9201649159664	1.39955639787811	6.91087760531234e-18	4.52128858421472e-17
BTNL9	2.1271	5.61152100840336	1.39950400838169	4.57327923514808e-08	9.02985039690531e-08
EIF3B	47.4017512195122	125.015955672269	1.39909997206245	1.39485254044345e-23	6.21478954312752e-22
GPR180	3.63024390243902	9.56498004201681	1.39769547755997	1.34892820436092e-18	1.01570520562631e-17
COL4A1	34.7659951219512	91.5790527310924	1.39734075724369	3.40397659118382e-13	1.14687826687578e-12
MYLPF	0.435858536585366	1.14699537815126	1.3959277068697	1.38031956878007e-07	2.61205464970816e-07
NHS	1.63278536585366	4.29654327731092	1.39584126961765	5.56365644332623e-08	1.08871732400755e-07
HEATR1	7.28373170731707	19.1603474789916	1.39537403760221	1.78562155744045e-20	2.0729574253089e-19
DDX27	20.6320951219512	54.2685172268908	1.39522516097261	4.54253092263074e-18	3.09341624042383e-17
MTHFS	0.610412195121951	1.60495483193277	1.39467700585071	5.59696179516393e-06	9.22898715611449e-06
PROCR	25.4654512195122	66.940175210084	1.39433104674242	4.86166766201187e-14	1.81606267305162e-13
EIF2S2	76.6810073170732	201.530162184874	1.39405458295524	6.38904258137328e-22	1.24702143797469e-20
WDR75	12.6486780487805	33.2366273109244	1.39378737953626	1.09508536578283e-21	1.94898044232506e-20
KYNU	0.441863414634146	1.1606231092437	1.39322717086368	0.000232906711680784	0.000335944141731124
SERPINH1	45.8946365853659	120.546268697479	1.39318952548894	2.06649865167376e-19	1.88302038633827e-18
ADA	5.06952926829268	13.3148428571429	1.39311170489395	1.50932982516629e-12	4.71519600362032e-12
TRIP6	37.2890219512195	97.9372890756302	1.39310730515085	3.35198548091777e-10	8.14116624040198e-10
CENPJ	4.04041707317073	10.6077619747899	1.39254418024195	2.89394468159159e-17	1.68511572757688e-16
MTERF3	14.7133926829268	38.6120962184874	1.39192293079105	1.71068418806747e-19	1.58449823613045e-18
PDP1	8.96619512195122	23.5110235294118	1.39076954596543	1.18883904196827e-18	9.07325192201162e-18
CCSAP	2.62182926829268	6.87368844537815	1.39051072073849	3.70592729869615e-19	3.20082129855969e-18
KLHL32	0.739768292682927	1.93890777310924	1.39009880991012	0.00220619484855147	0.00293394980356721
XPO4	6.57747317073171	17.2389672268908	1.39006798246246	1.13143639985372e-17	7.11057239735604e-17
TXLNG	11.492487804878	30.117937394958	1.38993183621587	5.45649274107461e-20	5.640267416594e-19
LPCAT1	13.6727341463415	35.8133537815126	1.38919585922963	5.02707179808562e-16	2.42640249170954e-15
EPHA1	10.7129414634146	28.0290178571429	1.38756653616025	7.67250746100434e-18	4.96924656158582e-17
CHD7	5.04814634146341	13.2070224789916	1.38747960934806	1.22024654734156e-17	7.59846054853026e-17
PRR22	1.72743414634146	4.51608928571429	1.38644329641799	4.76581380906819e-12	1.4101017950384e-11
GNL3	46.2902609756098	121.006122478992	1.38629944317617	2.73998397637546e-20	3.05201146196098e-19
PLS3	36.5724536585366	95.595993697479	1.38619273718444	1.15808280824085e-16	6.12007687741514e-16
PFDN5	0.782341463414634	2.04447100840336	1.38585727120553	6.23211328862483e-16	2.97031544687759e-15
SKP2	2.95368536585366	7.71431407563025	1.3850217294134	1.04244999103408e-18	8.05110360678503e-18
B9D1	1.71235853658537	4.46960756302521	1.38416335924651	2.00659703293316e-18	1.45986713189918e-17
IARS1	33.4386195121951	87.2745231092437	1.38404528044957	1.46410185654952e-22	3.82948584786971e-21
TTLL4	6.08586341463415	15.877824789916	1.38347942066954	1.49008921137206e-23	6.50454145274946e-22
ZNF367	5.47240731707317	14.274768907563	1.38321986951581	1.68094054601499e-17	1.02692353640944e-16
RTKN2	1.24500975609756	3.24554222689076	1.38230247929218	3.14434058009475e-14	1.20059174454504e-13
ZC3H8	3.04036585365854	7.92135966386555	1.38150314666733	1.54740459333845e-20	1.83263196613438e-19
SLC7A1	27.4264756097561	71.4354880252101	1.38107171736088	3.10239136542722e-19	2.7362456541082e-18
PCNA	176.046941463415	458.532484453782	1.38106378141083	1.51550398475556e-18	1.13124361565723e-17
SCARF2	3.11957804878049	8.12076239495798	1.38026427244191	8.81483961539923e-07	1.55490160642421e-06
POLR1D	18.1528292682927	47.2381071428571	1.37975673462591	1.73889944425924e-21	2.83690905546384e-20
MOK	0.899319512195122	2.34014159663866	1.37969015087833	4.01563042715015e-13	1.34072249997951e-12
EBPL	40.4369292682927	105.219457352941	1.37965616482122	7.38270323609433e-21	9.60643590267622e-20
SLC1A5	95.9963487804878	249.774323529412	1.37957373831504	4.45829686055311e-20	4.71404695050792e-19
PNO1	15.015	39.0561121848739	1.37914386934342	1.47018567594313e-20	1.75080821371992e-19
RACGAP1	19.9124146341463	51.7698531512605	1.37844404906752	1.75722441127606e-21	2.84168918874818e-20
HAUS6	4.41253658536585	11.4652985294118	1.3775937745282	4.33038955306058e-18	2.96518089110205e-17
FAM24B	1.74275609756098	4.52521554621849	1.37661583731192	1.29974330671363e-12	4.09226979015268e-12
FBF1	0.681346341463415	1.76910294117647	1.37655775904432	8.78905477665041e-19	6.92040022762469e-18
BCL2L12	15.4421	40.0919773109244	1.37644461130998	3.98861478486463e-20	4.27337409910745e-19
PPIL1	33.2358243902439	86.1566680672269	1.37422331835183	2.68480856459914e-20	3.00090064560428e-19
CDH6	0.537951219512195	1.39387731092437	1.37355631805261	1.16597502474692e-11	3.3089446009451e-11
DDX31	5.22437073170732	13.5328420168067	1.37313566775203	1.45619545891293e-24	1.26278533722241e-22
LSM7	67.3823365853658	174.486813445378	1.37267564915186	9.20657623258007e-20	9.06693380344261e-19
SLC12A8	5.54408048780488	14.3538334033613	1.37241597390738	1.08069819414659e-20	1.33368685449552e-19
NUDT1	14.6240902439024	37.8498046218487	1.37193897486208	7.30689800728691e-21	9.5366090052681e-20
RHOD	16.5059902439024	42.7049037815126	1.37141205050349	1.89949231048995e-11	5.26342272010308e-11
AMPD2	7.30029024390244	18.8696783613445	1.37004410331959	7.82963633542053e-23	2.23820201526479e-21
EXOSC7	9.71519268292683	25.1085432773109	1.36986381577795	6.57897759727519e-24	3.7448004200173e-22
NOLC1	58.8756926829268	152.138069537815	1.36963717058926	1.79444939601021e-21	2.88384087634924e-20
ZNF117	1.40536097560976	3.63114495798319	1.36948378159781	6.84309103677197e-08	1.32941782117171e-07
GTF2F2	18.3202097560976	47.3264773109244	1.36921151923666	1.75252513717882e-18	1.29248728866938e-17
KIF20B	4.83043170731707	12.4776086134454	1.36911742500933	1.53184526113193e-14	6.09014542125713e-14
TENM4	0.412890243902439	1.06651113445378	1.36906879270934	0.000115623763774963	0.000170954874898306
MYO7A	1.50749268292683	3.89146827731092	1.36816359694471	1.76926798280388e-11	4.91628206576536e-11
NRIP3	0.787934146341463	2.03221617647059	1.36690691376649	5.56465905022829e-07	9.97105028034855e-07
CENPP	0.62519756097561	1.61089327731092	1.36547686254909	1.21027244853414e-21	2.11038195782856e-20
FBXO16	0.613909756097561	1.58154033613445	1.36523184922468	4.25194527525367e-09	9.22575733023555e-09
FCRLB	0.442473170731707	1.13924957983193	1.36442195303131	2.83968627450899e-08	5.70808748489898e-08
DDX55	5.43978048780488	14.0036924369748	1.36418694082779	1.18040458439029e-22	3.16431693670268e-21
CAPS	5.82617804878049	14.9965422268908	1.36400819869133	0.00226305166107843	0.00300553916258551
GSTP1	458.233919512195	1178.73971344538	1.36308902167007	7.59092636717862e-19	6.07697395231196e-18
YAE1	12.207587804878	31.3823201680672	1.36217386324586	3.73698025390736e-16	1.84789597630069e-15
TCOF1	10.3533682926829	26.6147044117647	1.36212334305291	1.13144004712979e-17	7.11057239735604e-17
ERO1A	25.2068634146341	64.7930359243697	1.36202214854133	1.91193690430758e-18	1.39650292484784e-17
PCID2	12.3413073170732	31.7101823529412	1.36145094629713	3.23515848638096e-22	7.1947474703147e-21
RAD18	5.01532195121951	12.8852390756303	1.36130508492489	4.64688116388637e-22	9.60677624297213e-21
PCDH17	1.17083414634146	3.00785693277311	1.36119922117495	6.35667814390162e-10	1.49716930601128e-09
STXBP1	5.49464146341463	14.1076573529412	1.36038119053844	1.47498749076894e-10	3.71507422087894e-10
CD46	75.2166024390244	193.096089495798	1.36019590179681	5.03315947791218e-20	5.25310610776279e-19
ODC1	115.28766097561	295.921682352941	1.35997729522585	1.32298117184182e-18	1.00024808199931e-17
UBXN11	5.17645853658537	13.2869487394958	1.35997251353805	3.67808681694429e-20	3.98361775035517e-19
KNSTRN	7.80205853658537	20.0254096638655	1.35990502880208	7.2285761951142e-19	5.81934162100128e-18
ABCE1	17.3432268292683	44.5102888655462	1.35976651662162	1.51550398475556e-18	1.13124361565723e-17
DDX10	5.67470243902439	14.5617493697479	1.35956703375812	6.00441009131101e-21	8.04802726035576e-20
DUSP10	6.88408292682927	17.6545174369748	1.35870100591977	4.6811471847503e-15	1.9857223497754e-14
RCBTB1	8.40015609756098	21.5377216386555	1.35837760047795	5.02881035754007e-19	4.20837901781712e-18
CD1A	0.511963414634146	1.31236491596639	1.35805630854098	8.92988136914927e-05	0.000133236717287272
EXOSC2	10.5434536585366	27.0163510504202	1.35748531123992	9.69252374768317e-24	5.00509391070609e-22
PSMG1	31.0159048780488	79.4576762605042	1.35717838679002	2.60358968991357e-18	1.84942179127945e-17
NFXL1	4.2615243902439	10.9132445378151	1.35663858821327	2.69799054902092e-22	6.15915335695194e-21
THEM6	31.7615658536585	81.2866978991597	1.35573724338121	9.10131124405766e-18	5.84192958690855e-17
ARHGAP39	6.60704634146341	16.9044922268908	1.35532931270447	2.4811511532167e-18	1.77415649189602e-17
TBC1D31	1.89063658536585	4.8372481092437	1.35531445974518	1.3489259071671e-18	1.01570520562631e-17
CSPP1	0.967624390243902	2.47521449579832	1.35503451098313	1.97474630594795e-16	1.00653637156424e-15
AGRN	25.1481390243902	64.3140384453781	1.35468203910314	4.35450215131993e-16	2.13284769890845e-15
CDC7	3.96123170731707	10.1280831932773	1.35434016292218	2.96447698940569e-14	1.13661742374216e-13
STOX1	2.07031951219512	5.29334663865546	1.35432669711771	2.69155231582171e-06	4.56098983248948e-06
NCAPD3	6.1203756097561	15.6428088235294	1.35380748681333	1.43958007942555e-21	2.42831442408241e-20
KANTR	1.37433902439024	3.51153802521008	1.35336512306046	2.47010905456793e-09	5.49050479844397e-09
ATAD3A	18.2411707317073	46.6051094537815	1.35328980470699	1.94688208015317e-19	1.78408959983398e-18
ANO9	30.240012195122	77.1915537815126	1.35198427659187	2.67574962221118e-09	5.92415367864816e-09
DPCD	14.5880219512195	37.2189218487395	1.35125198858999	2.85371429204058e-20	3.16777588167094e-19
TSPO2	0.561263414634146	1.43175273109244	1.3510324285135	3.09600292798146e-09	6.82152175455339e-09
KLHL29	1.55008536585366	3.94956722689076	1.34934690953178	3.25353954906152e-12	9.79701340326821e-12
TPD52L1	4.84280975609756	12.3358634453782	1.34894246557394	2.9669367456192e-13	1.00804074914924e-12
MEST	18.2011170731707	46.3601420168067	1.34885798888119	6.58993808189194e-21	8.7063997910149e-20
HSP90AB1	683.877648780488	1741.85723277311	1.3488162381329	3.37619921437318e-22	7.45707180323348e-21
METTL27	7.76148780487805	19.7601016806723	1.34818523547058	1.70996619297334e-05	2.70931614707646e-05
WDHD1	3.6264487804878	9.22938970588235	1.34767778009666	7.18930005819945e-16	3.39273481581793e-15
ATR	1.88011951219512	4.78481575630252	1.34763900192324	4.88267014961094e-19	4.11271780916843e-18
MACROD1	28.5796926829268	72.7267649159664	1.34749599949751	1.00811110254592e-14	4.10261529322703e-14
MKI67	19.9833829268293	50.8482670168067	1.34739777245479	7.24877814152766e-14	2.64805140514324e-13
EPDR1	16.2778292682927	41.4170756302521	1.3473173699156	1.09265565409413e-09	2.51571906371036e-09
DDX39A	39.642343902439	100.832054831933	1.3468401778296	8.61765031062529e-21	1.09703323585103e-19
ADSL	0.787146341463415	2.00165399159664	1.3464888267892	1.7405596333863e-20	2.02428182025062e-19
NAP1L1	26.4573731707317	67.2466168067227	1.34579185690412	1.64387472463204e-19	1.53139908557827e-18
SLC3A2	50.039112195122	127.158075210084	1.34549498546784	6.88071680389151e-22	1.32497379766143e-20
HNRNPA1P48	3.44199512195122	8.74066596638655	1.34449815256251	2.78787229292587e-17	1.62922453933647e-16
RCL1	7.35764146341463	18.6719352941176	1.34355618578034	1.96123664870043e-23	7.77335544106081e-22
SPAG5	9.03931463414634	22.9373092436975	1.34341086398668	1.08915550348041e-18	8.38176191808837e-18
PASK	2.43589512195122	6.17924768907563	1.34297918461359	1.54740459333845e-20	1.83263196613438e-19
NUP58	9.99429756097561	25.3466588235294	1.34261850755117	2.1254908323917e-17	1.27263517355575e-16
RANBP1	29.2140146341463	74.0859012605042	1.34253839090808	1.66747115636449e-21	2.74813709328898e-20
TGIF1	15.9896585365854	40.5459455882353	1.34241852864438	1.62715517066122e-23	6.80403623304648e-22
LAGE3	35.2466487804878	89.3660052521008	1.34224004197825	3.00247174068232e-20	3.32148436312982e-19
ZMYND15	1.51913658536585	3.85116533613445	1.34204347327441	5.73875057445831e-13	1.87865204389602e-12
TKT	64.7115	163.97332605042	1.34136712302169	1.3374873392e-21	2.28593570235492e-20
FMNL2	8.35442926829268	21.1500913865546	1.34005071779148	8.78908503485188e-19	6.92040022762469e-18
PAM16	2.16148292682927	5.47080672268908	1.33973214717762	1.06905029484313e-17	6.76123292201081e-17
REX1BD	16.4836731707317	41.7105644957983	1.33937507323041	1.86143154294832e-16	9.52161237006832e-16
GNA15	5.50983658536585	13.9402632352941	1.3391763679362	7.34637256286802e-10	1.72023341581765e-09
ZNF579	5.33442195121951	13.4914758403361	1.33864432289093	5.36907640641203e-17	2.99541607285189e-16
PCMTD2	15.5836390243902	39.4083716386555	1.33846997359205	2.50450031044278e-14	9.68881691953029e-14
PET117	0.92729512195122	2.34463109243697	1.3382604741914	8.45164461591847e-12	2.43440035341026e-11
SPDL1	4.28288048780488	10.8226403361345	1.33739918292711	3.02230681915762e-18	2.12234926143128e-17
ESPL1	4.45730243902439	11.2631970588235	1.33737363475867	1.45783760712358e-18	1.09135108468388e-17
TIMELESS	12.486256097561	31.5427039915966	1.33696537875575	1.36013340308548e-19	1.28560963432827e-18
CLCN5	3.08093902439024	7.78188235294118	1.33674903977478	2.58878062479693e-15	1.14045804476649e-14
NUP155	7.53313658536585	19.0259993697479	1.33664964290519	4.00382910003146e-22	8.4531823205076e-21
POLB	6.82283414634146	17.2125991596639	1.33502191365535	1.719218330229e-19	1.59126218086597e-18
PCLAF	3.91176585365854	9.86678424369748	1.33475994436341	1.43981519916745e-12	4.51002477295579e-12
ZNF251	4.70552682926829	11.8664970588235	1.33446595939626	9.36373084286125e-18	6.0014268958636e-17
TACC3	11.4807048780488	28.9400987394958	1.3338586226182	2.86662929910506e-18	2.01961380445673e-17
DONSON	5.13767317073171	12.9505	1.33381799203168	1.25569493488587e-21	2.1749151133752e-20
NTHL1	20.8670097560976	52.5984983193277	1.33379773432648	1.40147894779825e-19	1.31986220732516e-18
EME2	2.15012926829268	5.41909831932773	1.33362942340478	6.22802142641396e-15	2.59840105826473e-14
MEMO1	0.652485365853659	1.64430609243697	1.33346143602225	2.02812905232806e-17	1.21831494539499e-16
TMEM147	56.406543902439	142.104045378151	1.3330131763203	1.01720206455376e-21	1.85377544091666e-20
HACD3	26.8324536585366	67.5832962184874	1.33268773033469	1.26897906400019e-21	2.194977039618e-20
ZNF749	1.52683170731707	3.84230693277311	1.33143171752679	1.70280126321652e-21	2.78857986337397e-20
OIP5	2.38406829268293	5.99414726890756	1.33012896652445	2.16194598355014e-13	7.48514751916511e-13
NAA25	4.82848780487805	12.1358054621849	1.32962652548416	1.94688208015317e-19	1.78408959983398e-18
IPO5	36.3215195121951	91.2694464285714	1.32930742199909	4.22121804526851e-21	5.99366575416642e-20
PDCD5	44.8857243902439	112.738630042017	1.32865335825428	7.72999101425962e-22	1.46022538007639e-20
PNPT1	12.8546219512195	32.2792132352941	1.32831823342174	4.41342303183691e-20	4.67042952309088e-19
NPM1	106.639168292683	267.601241596639	1.3273473760857	5.7671546304116e-18	3.84110334946125e-17
TRMT6	10.0024317073171	25.0989415966387	1.32727574954042	6.11976361919214e-19	5.00148423299062e-18
SLC29A1	31.314387804878	78.5242617647059	1.3263128000537	5.90653208039929e-16	2.82975198703995e-15
IL1RAP	1.17535365853659	2.94727710084034	1.32628778552499	2.41365226053245e-15	1.06767695867651e-14
SEPTIN3	0.51639756097561	1.29480588235294	1.32618173318843	0.0321956767593149	0.038130186930074
CDCA8	26.4070365853659	66.1877344537815	1.32564147908364	3.77976254631954e-19	3.25371831185841e-18
PEMT	9.49286097560976	23.7920420168067	1.32556424037473	7.17878875801064e-18	4.67997626348413e-17
KIF24	1.97341463414634	4.9445768907563	1.32515296176245	7.49373469613372e-20	7.52343014830954e-19
MCM3	63.6205926829268	159.367731092437	1.32479382378358	1.36590406412133e-21	2.32527620718204e-20
DGKH	2.79246829268293	6.99211764705882	1.3241885597534	3.20601552870425e-08	6.41352892752778e-08
PLK4	4.5133487804878	11.2986680672269	1.32388253603313	8.17055955945971e-17	4.41723012835895e-16
OBI1	4.95293658536585	12.3989117647059	1.32385744808364	1.37944211534274e-17	8.50372144517609e-17
TEX10	6.61586097560976	16.5616378151261	1.32384452760007	4.08066829521143e-23	1.33823134625449e-21
FOLH1	0.555253658536585	1.38938865546218	1.32323132394392	3.87680026606139e-06	6.47189286288961e-06
PUSL1	6.75032195121951	16.8862598739496	1.32282160488632	1.91193690430758e-18	1.39650292484784e-17
SNX10	4.30130487804878	10.7512567226891	1.32165900864061	3.30531190888171e-10	8.0368715044525e-10
WDR12	7.4149756097561	18.5312970588235	1.32145001096642	4.2678494901994e-22	8.89433601013975e-21
VARS1	37.1072804878049	92.729643697479	1.32132833862979	1.533209723265e-21	2.56946859070131e-20
NAT9	12.1061780487805	30.2405680672269	1.32074176633543	5.00572087908276e-22	1.02340062466184e-20
ADCY3	9.10045365853659	22.7287802521008	1.32050989279138	1.35368137841872e-17	8.37286600792163e-17
LRP5L	1.99533414634146	4.98106848739496	1.31982488159072	4.84631822547305e-15	2.05107362565795e-14
BRICD5	1.29910975609756	3.24286722689076	1.31974663363873	3.93563849585591e-13	1.31503605438112e-12
TNFRSF10C	0.816878048780488	2.03851050420168	1.31932277037417	0.00763793541938933	0.0096313640309692
AGAP3	10.397287804878	25.9327829831933	1.31856979592881	1.7388959862417e-21	2.83690905546384e-20
POLA1	3.06273658536585	7.63646953781513	1.31808451995224	7.66552057381275e-19	6.11773881002066e-18
H3-5	0.676636585365854	1.68674222689076	1.31778642332312	4.95214072529205e-05	7.55636633178255e-05
HUNK	5.8369487804878	14.5494378151261	1.31767709534141	7.29807218707187e-05	0.000109802504342286
PSMG4	2.78521219512195	6.9422287815126	1.31761166463382	1.27289162564416e-22	3.39114788660526e-21
NPIPB15	2.79529024390244	6.96308445378151	1.31672843117919	0.00152717361602652	0.00205912660885721
MTAP	3.49915609756098	8.71542100840336	1.31656333234752	7.15817118938142e-19	5.76625498366567e-18
PRIM1	3.67574634146341	9.15023025210084	1.31577083562539	6.40430652096296e-18	4.20478556665273e-17
KIF9	2.6905512195122	6.69597962184874	1.31539336591615	4.83079369384836e-21	6.66866296134772e-20
CENPK	4.0849	10.1642046218487	1.31512465841736	2.09268361772037e-13	7.26870027542067e-13
ZNF572	1.57196585365854	3.90799789915966	1.31385981212615	6.57849736091784e-11	1.72066324697205e-10
FBL	152.059495121951	377.974897689076	1.3136545183804	4.00758869441518e-21	5.73444668001534e-20
NSMF	28.8194341463415	71.6344136554622	1.31361082517999	3.17685178102455e-17	1.83824907580019e-16
KNL1	3.10607317073171	7.71948886554622	1.31341350861184	2.15101405550718e-14	8.41200139564415e-14
INPP5D	10.4593097560976	25.9908840336134	1.31321805876245	1.02589247123289e-13	3.69235560467971e-13
ASF1B	34.2642048780488	85.0868745798319	1.31223439155094	4.04973201505974e-18	2.79224052116259e-17
GINS3	2.89048780487805	7.17781323529412	1.31223139955783	3.66953940872553e-19	3.17576146685483e-18
ABCC1	14.0216146341463	34.8136237394958	1.31199950166393	3.93182017839658e-19	3.37337639608647e-18
ZNF473	2.60389512195122	6.46135630252101	1.31116569093861	3.73988045685148e-23	1.25189107209787e-21
ABLIM2	5.48528048780488	13.6088176470588	1.31090442963281	1.22036749527603e-12	3.85346246492219e-12
FUT7	0.481356097560976	1.19362142857143	1.31016887016442	0.00012385156537093	0.000182681058922122
FOXRED2	6.73840487804878	16.7083539915966	1.31009059387986	2.97740296162674e-15	1.30233661703382e-14
SLC9B2	1.52129756097561	3.77195987394958	1.31001196149175	4.62225103311601e-13	1.53060948634121e-12
CDH24	4.51301463414634	11.1892932773109	1.30995555584817	4.89361041687572e-16	2.36817753544761e-15
IL1RL2	1.40733902439024	3.48918718487395	1.30992108404817	4.58457905261874e-05	7.01781138951389e-05
RAN	115.185873170732	285.519470168067	1.30962533924939	7.81217411108981e-22	1.47359272539258e-20
GNL3L	7.13494390243902	17.6840913865546	1.30947810302018	1.60936173213906e-23	6.77347327067387e-22
H2AX	71.7440609756098	177.747645168067	1.3088991323724	1.46880978659454e-16	7.61882426840147e-16
LMNB2	48.0929658536585	119.146418907563	1.30883778631603	1.90271345118628e-18	1.39291560922255e-17
RCC1	31.0297268292683	76.8508617647059	1.3084104414899	2.78251390496426e-19	2.46928998393154e-18
URB1	6.21168536585366	15.3837831932773	1.30835367441298	1.49294120340906e-20	1.77627010029912e-19
NAT10	24.961756097561	61.8095957983193	1.30811139705725	4.00382910003146e-22	8.4531823205076e-21
GLA	8.22174146341463	20.3465930672269	1.30727133132716	5.08778694831762e-21	6.92721761424784e-20
MASTL	4.77439756097561	11.8072731092437	1.3062852038478	4.26526812880122e-21	6.04293086537726e-20
ARMC10	14.2766073170732	35.2933972689076	1.30574512855992	6.88071680389151e-22	1.32497379766143e-20
MTFP1	1.32905853658537	3.28492226890756	1.30545458490404	7.72631750855255e-05	0.000115908218423322
COMT	23.5709414634146	58.2546411764706	1.30536361115522	1.10259693849771e-19	1.06001897636376e-18
SLC16A4	3.21909268292683	7.9499474789916	1.30429121436569	9.7969592042245e-10	2.26735643700134e-09
C9orf16	51.5598878048781	127.327216596639	1.30421980335757	9.77739079877834e-20	9.54902997059826e-19
BATF	7.50563902439024	18.5293233193277	1.30376338375492	1.16132779037823e-05	1.86589360600312e-05
CDK5RAP1	11.7144926829268	28.9185468487395	1.30370058190701	2.07184081985227e-23	8.18662239550801e-22
POLA2	1.91623170731707	4.72934033613445	1.3033669460418	4.21698097134436e-20	4.50310835791244e-19
TM7SF2	9.17851951219512	22.648831302521	1.30310323602605	2.53435383074245e-16	1.27815713688615e-15
SETD6	2.89663170731707	7.14338550420168	1.30223171618498	1.1565282631657e-23	5.49394655354485e-22
TXNDC5	0.931253658536585	2.29649474789916	1.30218739072964	0.0342209325532806	0.0404102606844244
F2R	14.1231487804878	34.8229201680672	1.30197541324055	1.49719164038765e-13	5.28269065686751e-13
LRRC61	11.7663073170732	28.9869527310924	1.3007420545467	1.35291886490755e-16	7.05736413837926e-16
UTP20	6.06814634146341	14.9432474789916	1.30016592625113	1.2435020564935e-17	7.73581611552841e-17
SMYD5	17.1271243902439	42.1733665966387	1.30004924687126	8.35490543139948e-23	2.36222610676395e-21
PAN3	13.2732804878049	32.6785460084034	1.2998188174954	3.23501135213451e-16	1.61700509403985e-15
DDX56	32.3759146341463	79.700200210084	1.29966239816931	5.95367924084878e-24	3.5287839206884e-22
NIFK	20.4238829268293	50.2633703781513	1.29925024034727	8.01779862139423e-21	1.03082563171179e-19
THUMPD2	4.2366	10.4211092436975	1.29853002142205	1.75722441127606e-21	2.84168918874818e-20
BICDL1	4.04177073170732	9.93623781512605	1.29771221603677	1.56022662493556e-18	1.16060381236571e-17
TRMT11	4.22469512195122	10.3844577731092	1.29750675031291	1.59564746146689e-20	1.88115674831829e-19
CCNB2	22.8602024390244	56.1868258403361	1.2973937210757	7.96953337282633e-18	5.14615233533665e-17
AP3M2	4.64048048780488	11.4045861344538	1.29726799435145	4.83383266205405e-20	5.05732403452635e-19
NQO1	90.5196682926829	222.423260504202	1.29700446661988	3.50406107919648e-11	9.43445993004745e-11
CCT2	76.5156097560976	187.889197268908	1.29605611755926	7.97911042152917e-22	1.50069993823258e-20
KIF11	11.9688341463415	29.3843275210084	1.29576425183767	7.38426646893058e-16	3.47965379449497e-15
SLC25A22	13.2103073170732	32.4293363445378	1.29563547081528	6.92211852188543e-17	3.78985989073227e-16
CNTD1	0.88370243902439	2.16887415966387	1.2953137776738	1.80079326954645e-10	4.48671672178538e-10
SMYD3	4.77823902439024	11.7247170168067	1.29500217342369	1.15652571404347e-23	5.49394655354485e-22
HELZ2	11.5755756097561	28.3982552521008	1.29471836029011	1.48497713843098e-13	5.24102420258582e-13
NOL6	17.6479170731707	43.2843113445378	1.29434628942445	8.23615460320616e-22	1.54230947286995e-20
MRPS23	11.8255585365854	28.9970743697479	1.29399902279137	2.37608681956941e-20	2.69547127266518e-19
IRAK1	88.2690463414634	216.441484453781	1.29399752507601	2.42498602679582e-20	2.73891996960042e-19
C4BPB	4.13841951219512	10.1458010504202	1.29373097203915	9.16392967184435e-09	1.92719946760906e-08
PLAAT3	15.7040048780488	38.4974113445378	1.29362891284631	3.43245976606942e-08	6.84954635326378e-08
ANKS6	7.08231219512195	17.3612025210084	1.2935745336664	3.83686555248173e-22	8.18088115571228e-21
NPRL3	11.0676024390244	27.1231100840336	1.29317988852686	3.90862781574967e-20	4.19463289097188e-19
TGS1	12.0038804878049	29.4055483193277	1.29258753193316	6.58993808189194e-21	8.7063997910149e-20
CLPB	3.07443170731707	7.52885504201681	1.29211072188705	1.52324411629168e-23	6.56061240886827e-22
APLF	0.843434146341463	2.06517731092437	1.29191831785945	2.21230212422614e-09	4.94381801230127e-09
CENPU	9.26824390243902	22.6911197478992	1.29175988835112	5.21317636265602e-13	1.71485366043479e-12
ARVCF	4.63950243902439	11.3586571428571	1.2917502871576	5.69884991898365e-16	2.73532094365482e-15
C12orf73	2.56966585365854	6.28915798319328	1.29128610558451	1.85648650013592e-23	7.40361557152269e-22
EXOSC3	3.30608780487805	8.09010819327731	1.29103395568621	1.2721881839166e-24	1.18711762012611e-22
DTYMK	27.5146048780488	67.3259067226891	1.29096414351559	1.21858828621896e-19	1.16116366122678e-18
SYNDIG1	1.69543170731707	4.14461407563025	1.28958509871596	0.00138525641370954	0.00187403393587488
CSNK1E	13.1046512195122	32.0252067226891	1.2891289263653	1.02593567713251e-22	2.80849891615025e-21
COL9A2	5.96725853658537	14.5766525210084	1.28851925830294	0.000133257539855876	0.00019590632295799
SGO2	3.25888292682927	7.96059411764706	1.28849858131085	6.50264675970746e-15	2.70598426246568e-14
ELOVL5	23.2241414634146	56.6902096638655	1.28747433997018	3.00058343872132e-11	8.14507113691558e-11
NTAQ1	3.71566585365854	9.06438445378151	1.28658828509931	1.57396238590255e-21	2.62076907065037e-20
EEF1AKMT1	9.00468780487805	21.9518159663866	1.2855921283448	1.20877832825538e-17	7.53431007206356e-17
TMEM41A	6.79923658536585	16.5698899159664	1.28511934233124	3.42729486958719e-23	1.1653704476299e-21
ANKRD39	1.49607073170732	3.64578067226891	1.28504938738474	1.13056268323226e-22	3.04968693737871e-21
ESCO2	2.60689024390244	6.35257226890756	1.28501103957504	4.47918481655675e-10	1.07117521894455e-09
FBXO5	4.94356341463415	12.0464201680672	1.28498124083377	1.74533278678676e-17	1.06174580354404e-16
ATIC	52.7334731707317	128.358754201681	1.28339076778408	9.3488593847977e-22	1.72320416706093e-20
ACTR5	9.47771707317073	23.0540804621849	1.28241062369506	2.9736107733358e-23	1.05845798353366e-21
LAS1L	7.03584634146341	17.1130176470588	1.28229830113837	2.39849321261024e-22	5.64497828782093e-21
RNF208	11.1862170731707	27.1982955882353	1.28179401439992	5.21317636265602e-13	1.71485366043479e-12
CCDC170	1.97053902439024	4.79073340336134	1.28165621126562	1.24547890404773e-05	1.99588650864451e-05
SLC25A15	11.1164170731707	27.0155953781513	1.28110060821681	2.19336791337827e-19	1.98463286279359e-18
IRF9	1.37808780487805	3.34834096638655	1.2807786347848	2.54912776736133e-11	6.97825792179662e-11
RBM11	0.643051219512195	1.56177521008403	1.28018125900515	0.00303853353354758	0.00398709168142259
PCDHB14	2.19073902439024	5.31988046218487	1.27997619770624	4.77128470604975e-11	1.26487012078106e-10
FOXO6	0.839734146341463	2.03911533613445	1.27993882051771	2.17318142221567e-07	4.03443637305297e-07
PFDN2	110.812251219512	268.988954201681	1.27942953879021	1.41115757533998e-20	1.69299601030342e-19
RTL10	6.38391463414634	15.4963367647059	1.27941394683574	1.89095962932335e-21	3.0238971993177e-20
STX16	21.3969975609756	51.9273	1.27908553688008	2.29388853453188e-16	1.16369586787147e-15
EEPD1	10.9679	26.6120871848739	1.27879434281357	3.94438340099556e-16	1.94227812211371e-15
CD276	23.2490146341463	56.3761695378151	1.27791588615529	1.45854139136812e-19	1.36861389381754e-18
SHLD1	6.20433170731707	15.0438897058824	1.27782990887957	3.3070197586612e-14	1.2604720442968e-13
ORC1	7.43021463414634	18.0162972689076	1.27782674606385	2.58878062479693e-15	1.14045804476649e-14
MYBBP1A	19.4624414634146	47.1829233193277	1.27757210645417	6.00090780535359e-19	4.92303046050627e-18
FMO3	0.476556097560976	1.15513235294118	1.2773402070931	1.64066464293341e-06	2.83261663174874e-06
ARSI	1.16818780487805	2.83146827731092	1.27727813734044	0.0115361592684207	0.0142927139617666
EPHB2	29.6969390243902	71.9530794117647	1.27674219735954	5.46392017091183e-14	2.02755061827547e-13
SEMA3F	12.1857853658537	29.508437605042	1.2759283010408	1.82185539761416e-12	5.64107203272767e-12
RFWD3	13.0814219512195	31.6709304621849	1.2756398826309	4.59995064924845e-23	1.47118718660741e-21
MAGOHB	5.0387243902439	12.1990443277311	1.27563768100331	5.65783316895074e-19	4.66825430242736e-18
CTSH	14.386512195122	34.8224741596639	1.2753018374471	1.36533853028824e-16	7.11639336420103e-16
NQO2	8.40652926829268	20.3347720588235	1.2743666237271	4.49929765741661e-18	3.06945221919113e-17
MTG2	13.0107048780488	31.4415073529412	1.27297125947533	1.15916071671499e-19	1.11026802228869e-18
PCED1A	15.8502341463415	38.2968321428571	1.27272090687058	6.967027269407e-15	2.89177511558008e-14
YTHDF1	42.6077878048781	102.866896638655	1.27158973263072	2.33736972346977e-23	8.80500122360143e-22
CCDC138	1.7715487804878	4.27686071428571	1.27154103199038	3.80922576326182e-17	2.17879619686171e-16
FEN1	33.5502195121951	80.9652718487395	1.27098102481282	2.52943145766949e-18	1.80269078127675e-17
EIF2S3	115.223080487805	277.89735105042	1.27012234878698	3.59924582125731e-22	7.76391573563701e-21
PGAM5	34.1271487804878	82.2763915966387	1.26955863615202	1.95755827483062e-20	2.25232506403263e-19
SPRY4	11.8570902439024	28.5783550420168	1.26917286513652	5.62416178024302e-20	5.79043251202711e-19
ENOPH1	39.0795536585366	94.1434245798319	1.26844634387395	3.99269341767908e-23	1.31606101147529e-21
FAM216A	2.25942195121951	5.44155462184874	1.26806515844862	3.90406807660674e-13	1.30550158225786e-12
C20orf27	47.4102707317073	114.178856932773	1.26802398784208	5.6146761837846e-15	2.35619457520886e-14
GPR4	2.47934146341463	5.97045399159664	1.26788365975514	1.80701962139001e-13	6.33437344763438e-13
CEP83	2.95902195121951	7.12127268907563	1.26701469860581	8.63416445739778e-17	4.64841828975153e-16
PPRC1	15.3279634146341	36.8773945378151	1.26657070734655	4.78523276301707e-20	5.0145979343831e-19
SH2D2A	4.5597512195122	10.963068697479	1.26562466481294	2.02526839483696e-15	9.04857985120621e-15
ZNF26	0.968	2.32646890756303	1.26506295350076	2.98206429707822e-19	2.63552592396397e-18
SFXN3	16.0128756097561	38.4832676470588	1.26499889289777	9.31906145873034e-19	7.30209782342357e-18
GMPR	7.54786585365854	18.1358878151261	1.26470668438507	0.000432108624862416	0.000609727590023728
IFI44	9.21362926829268	22.1232094537815	1.26371924107238	2.48450230819905e-06	4.21898466608489e-06
RPF2	13.7041682926829	32.904062605042	1.26365094838579	4.25429352461949e-19	3.63076133630175e-18
PLCG1	13.2149707317073	31.7219071428571	1.26330627974005	2.95567443664081e-16	1.48369344972167e-15
OGT	26.6106268292683	63.8653046218487	1.26302989314222	5.5478345374535e-16	2.6648167307969e-15
ACSL4	14.024212195122	33.6540987394958	1.26286249140149	1.85059555146901e-12	5.72183419969636e-12
MCM6	27.0686317073171	64.9434334033613	1.26256169588032	3.01171459794411e-19	2.65808499453797e-18
NUP107	8.62867804878049	20.696687605042	1.26218843626283	3.32337988714284e-21	4.9132123250893e-20
RPS2	959.417034146342	2299.50605357143	1.26109403621982	3.09537582503661e-20	3.41548685186149e-19
PODXL	18.6850097560976	44.7344852941176	1.25950610012069	5.79197396834177e-14	2.14374378816798e-13
ADAMTS4	3.09059512195122	7.39874054621849	1.25939503944427	6.53082588321833e-11	1.70888621379231e-10
USPL1	7.71824878048781	18.4766207983193	1.25935547361774	1.27920566267989e-17	7.93500545726686e-17
CCT4	91.1090975609756	218.053864705882	1.25901753597681	1.77574040547976e-21	2.8680427224005e-20
CXXC5	31.0852780487805	74.3779857142857	1.2586441943573	3.32459343929187e-19	2.91037072012807e-18
FCGR3A	18.1444243902439	43.4131350840336	1.25860532092335	9.40927404364878e-05	0.000140178980650278
PSMC3IP	1.90135609756098	4.54602142857143	1.25757573058643	3.71512767499424e-18	2.57252113351672e-17
STK32C	4.94474146341463	11.8219474789916	1.25750071976633	2.10518384643095e-10	5.20595308736488e-10
AGTRAP	22.4851682926829	53.7561111344538	1.25745509129289	9.31906145873034e-19	7.30209782342357e-18
KHDC4	12.7246048780488	30.4117485294118	1.25700790807485	3.71513384037009e-18	2.57252113351672e-17
USP31	2.05979512195122	4.92269348739496	1.25694706612844	4.02920171755244e-20	4.31328213690929e-19
BORA	5.30073414634146	12.662181302521	1.25626186750877	2.35714404198121e-16	1.19297525132939e-15
FAM83H	45.8478756097561	109.518537394958	1.25624829254609	5.64935398343043e-17	3.13553706271068e-16
LIMK1	10.5356341463415	25.1665523109244	1.25623043471028	4.68947742488998e-20	4.9222370273764e-19
TMTC4	9.24626341463415	22.0823102941176	1.25594874869141	9.54281152599787e-18	6.10409246175339e-17
GTPBP3	7.43409268292683	17.7433228991597	1.25504763723863	8.79706098973904e-21	1.11547423992559e-19
NUP37	11.7465146341463	28.0328794117647	1.25488718797402	3.96614864953453e-21	5.6877699102226e-20
WDR3	6.97559268292683	16.6418371848739	1.25442700319562	5.79691111903133e-20	5.94933788027284e-19
PARVB	5.39263658536585	12.8630995798319	1.25417560843305	4.53602481979613e-07	8.20868020960585e-07
PALB2	5.4284243902439	12.9468508403361	1.25399580392402	5.16777982313024e-22	1.05154146605773e-20
UTS2	0.64479756097561	1.53735903361345	1.25353593841574	0.000823392761530427	0.00113689440817853
RPN2	274.593629268293	654.684056932773	1.25350069189119	2.81584360819624e-22	6.38307285289537e-21
ZNHIT2	12.5115634146341	29.8228779411765	1.25315740958612	6.68404012497821e-19	5.41809802100649e-18
P4HA1	31.1403536585366	74.2147443277311	1.25292050810392	6.08851821565553e-14	2.25156679635046e-13
ACD	11.4984048780488	27.3960653361345	1.25253496958337	2.97212056576438e-20	3.29354801288521e-19
CEP250	5.05174146341463	12.0361472689076	1.2525209517707	4.63707665345908e-16	2.25841188991122e-15
NOP14	19.1317	45.5687264705882	1.25207897745723	2.2252962267359e-22	5.31479714337423e-21
ARHGAP11A	6.14584146341463	14.6251659663866	1.2507705393686	4.09726599690204e-13	1.36551033028052e-12
PLCH2	0.790085365853659	1.87925756302521	1.25008236515504	0.00863292087221263	0.0108339150423047
LRATD2	17.0323243902439	40.5115197478992	1.25005687514978	4.96269640163369e-17	2.78432480267082e-16
KDELR3	30.5703073170732	72.7012304621849	1.24984872642602	6.06901430220007e-13	1.98074599137982e-12
PSMA1	9.60452682926829	22.8321594537815	1.24928086953871	5.08423816280309e-20	5.2978679369231e-19
TNFRSF9	0.751129268292683	1.78530420168067	1.24903679898529	5.44012275031397e-07	9.7587040455922e-07
DYRK3	0.974463414634146	2.31600588235294	1.24895899068409	4.24295174784744e-11	1.1343509111098e-10
NEURL2	0.620858536585366	1.47467268907563	1.24805828559399	1.62827875216125e-08	3.3390826433274e-08
QPRT	37.524812195122	89.0866292016807	1.24736406592238	0.000288584695974949	0.000413346952299337
ADAM32	0.445582926829268	1.05781806722689	1.24732566166739	0.00460751100136332	0.00593437953292166
KIF15	5.17400243902439	12.2750659663866	1.24637813840355	2.16012978339837e-14	8.44509438163097e-14
NUTF2	48.4899463414634	115.039796008403	1.2463754602928	1.36590406412133e-21	2.32527620718204e-20
KCNQ1	43.3117292682927	102.752862815126	1.24634890979096	1.69157357613519e-11	4.71255329392902e-11
DEPDC1	3.57113902439024	8.47047605042017	1.24605875382944	7.0950387937427e-12	2.06289370508437e-11
SYCE2	0.641480487804878	1.52138760504202	1.24591046836792	2.40203392466284e-11	6.59237367928629e-11
BCL2L1	47.3332463414634	112.194344117647	1.24507417185506	9.50263441588955e-19	7.40105722047673e-18
PHF19	11.2305902439024	26.619112394958	1.24502871271958	1.15916071671499e-19	1.11026802228869e-18
AGO2	8.38552682926829	19.8672037815126	1.24441550358071	3.9719508149973e-17	2.26086240002556e-16
SH3BP4	22.2154804878049	52.6129430672269	1.24385240889269	1.18883701096054e-18	9.07325192201162e-18
CKS1B	18.4162097560976	43.5908165966387	1.24304805966008	1.54517614014637e-18	1.15206121793602e-17
ATAT1	5.53779268292683	13.0985710084034	1.2420264792169	1.38879144941604e-18	1.04268476785233e-17
PUS7L	3.24880243902439	7.6839974789916	1.2419490302038	8.66822570757194e-16	4.04632024449194e-15
PA2G4	58.1052463414634	137.409240966387	1.24173869468199	6.45512819497568e-21	8.58093738758033e-20
NDE1	6.00860243902439	14.2053031512605	1.24132824619922	4.31350799987031e-22	8.97501398813595e-21
NAA16	4.3055487804878	10.1784134453782	1.24124366086919	8.14469338669431e-16	3.8157209300028e-15
ANAPC7	11.8645682926829	28.0361611344538	1.24062921391936	6.75769879211326e-25	7.59271531242569e-23
NSDHL	31.1060975609756	73.493743907563	1.24042403516155	9.58333653499503e-20	9.38789168829953e-19
RLIM	8.55822682926829	20.2034712184874	1.23921936588849	7.91963253354637e-20	7.88363420384843e-19
LINGO1	1.61027804878049	3.80129159663866	1.23917987655777	0.00107074190261826	0.00146371879198388
FADS3	3.43189024390244	8.10040294117647	1.23899025986396	3.99952862362601e-13	1.33569163468265e-12
LMCD1	3.1979512195122	7.54507857142857	1.23838799188478	1.16597978237776e-11	3.3089446009451e-11
SSBP4	24.7048170731707	58.2337319327731	1.23706270405432	6.88332082572413e-19	5.56218814191254e-18
MRTO4	34.927456097561	82.320031512605	1.23688196503476	1.40147894779825e-19	1.31986220732516e-18
ZWILCH	6.31749512195122	14.8894239495798	1.23686338889407	1.03748281731661e-16	5.51205406354766e-16
LRRC20	8.14994146341463	19.2030342436975	1.2364726847153	1.37944211534274e-17	8.50372144517609e-17
POLR3K	20.5750243902439	48.4568075630252	1.23580521925792	2.08564732641175e-18	1.51057704562286e-17
TBC1D24	1.88508292682927	4.4392974789916	1.23570339683949	4.26783200068193e-22	8.89433601013975e-21
IGFBP3	43.5560756097561	102.529234243697	1.23508944659112	4.8168014691255e-09	1.0385097911325e-08
MOCS3	6.46022926829268	15.1937682773109	1.23382245272566	2.63592648517564e-17	1.54742417605427e-16
DUS3L	13.3936268292683	31.4993132352941	1.23377369693165	1.44376049548896e-18	1.08206666834181e-17
BID	18.9489829268293	44.5483035714286	1.23325007917632	3.28896459325888e-21	4.87907135585511e-20
FARP1	3.80788536585366	8.95193949579832	1.2332102376719	2.42514682073856e-10	5.97318377254345e-10
NDUFAF8	22.8208585365854	53.628037605042	1.23263439437405	1.59547090020782e-19	1.48737947341885e-18
CCNL2	19.1952975609756	45.1051867647059	1.23254041766145	1.48742374409916e-17	9.13016731472933e-17
PVR	16.676856097561	39.1698546218487	1.23189643461958	4.32503459548996e-20	4.59948740809266e-19
DXO	6.7880756097561	15.9423298319328	1.23178794227926	4.4461046162214e-21	6.23758064562396e-20
PLD6	1.9416487804878	4.55848550420168	1.23127232866165	2.00755031190844e-15	8.97255819788399e-15
SLC19A2	6.91782682926829	16.2392678571429	1.2310957855226	3.54032837662589e-16	1.75737929137085e-15
TAS2R5	0.713443902439024	1.6747275210084	1.23105448623042	7.84128017658687e-08	1.51299642769652e-07
LAMC2	42.0676414634146	98.6969071428571	1.23029394058277	1.77956432837218e-12	5.51805872015765e-12
ZNF514	3.03094634146341	7.10814516806723	1.22970483399536	4.6811408473674e-15	1.9857223497754e-14
OBSCN	0.576329268292683	1.34997773109244	1.22797041663203	2.59294480623044e-06	4.39966380056514e-06
RANGAP1	34.9491829268293	81.8559758403361	1.22782901613953	5.94488737180047e-20	6.0866790595114e-19
POLD1	12.2391487804878	28.6615792016807	1.22761487805734	2.65421693217727e-18	1.88021584323808e-17
FUT8	10.3427	24.2189773109244	1.22752509028869	3.75371299716863e-12	1.123245151376e-11
SCML2	1.39115609756098	3.25693844537815	1.22723214416806	6.8234311538488e-06	1.11658502962108e-05
PABPC1	301.746443902439	706.043240546218	1.22641977302511	1.69665450607691e-20	1.98573123849817e-19
E2F3	8.44306585365854	19.7522991596639	1.22618172028328	4.50361333043728e-20	4.75806932482258e-19
BRAT1	17.1070463414634	40.020168487395	1.22613655177147	3.05768984589383e-21	4.60470984834431e-20
RUVBL2	59.0954341463415	138.244031092437	1.2260986173601	4.9834138200943e-21	6.8138296263956e-20
MZT2A	17.0489146341463	39.8609787815126	1.22529723831109	1.33589247677008e-18	1.00823987688938e-17
ZNF738	2.14599268292683	5.01570609243698	1.22480765534816	5.94897068937946e-13	1.94500633293198e-12
DYNLRB1	8.55658048780488	19.9851556722689	1.22382254557391	1.69270371051663e-13	5.94493738613356e-13
TTPAL	6.01506341463415	14.0291722689076	1.22177803903511	4.63021615073446e-18	3.14383711633902e-17
MARCHF9	8.56470243902439	19.972843697479	1.22156472656842	2.05616231281052e-21	3.25983720783126e-20
NFAT5	4.59885365853659	10.7219680672269	1.22122354836216	4.15726439012047e-08	8.23360658421819e-08
TAMM41	3.13316829268293	7.30230357142857	1.22072938210652	1.09456991862402e-22	2.96497650283878e-21
ISYNA1	9.25846341463415	21.5742006302521	1.22046242460918	0.000377105044509105	0.000534742568053352
GPX2	616.246348780488	1435.46908235294	1.2199431588431	2.86300815612392e-12	8.66750899373879e-12
DNAAF5	14.1448926829268	32.9282798319328	1.21904591667213	7.89518973515668e-22	1.48708085376034e-20
TMEM205	20.4953243902439	47.6867378151261	1.21829326885819	2.86662929910506e-18	2.01961380445673e-17
TNFRSF10A	10.0503682926829	23.3831460084034	1.21822067609023	6.75390876029466e-16	3.20012396271218e-15
PDCD11	14.6411951219512	34.0599134453782	1.2180414469771	5.49366431173459e-19	4.54440695082731e-18
CELSR2	2.58284390243902	6.00771092436975	1.21785494081735	7.37053204920273e-12	2.13578924924355e-11
TRMT112	133.169517073171	309.714654411765	1.2176757642607	1.91193690430758e-18	1.39650292484784e-17
STMN1	37.9369536585366	88.2001094537815	1.21717661129332	1.16184907865452e-15	5.34053786741197e-15
HSD17B7	4.17796341463415	9.71325504201681	1.21715498397917	2.49313419143135e-18	1.78173600041396e-17
NSUN5	17.1396951219512	39.8296117647059	1.21649996998106	1.75722441127606e-21	2.84168918874818e-20
PKM	221.52343902439	514.733533823529	1.21636641819499	3.67968468131892e-18	2.55482029915754e-17
GART	20.1505170731707	46.8197487394958	1.21630033261263	8.61766685541981e-21	1.09703323585103e-19
TRIM16	5.08381463414634	11.8040506302521	1.21529868101887	3.01803006253315e-17	1.75262770507824e-16
DARS1	31.447443902439	73.0130978991597	1.21521253648958	1.31999366709567e-19	1.24949730201781e-18
NOC4L	25.5651024390244	59.3045827731092	1.21396778672122	1.06998034670211e-19	1.0340475736528e-18
CPOX	12.5376268292683	29.0769903361345	1.21361365329789	4.50090665408306e-23	1.45390537193518e-21
SARS2	1.31878048780488	3.05737521008403	1.2130891681822	2.26952148602121e-17	1.35011450832781e-16
RNASEH2B	2.4971756097561	5.78899789915966	1.21301635302672	5.49859151811996e-18	3.68120730599109e-17
RASAL1	4.65253658536585	10.7849878151261	1.21293514642423	0.000615098810224911	0.000857171238882234
PDZK1IP1	121.126068292683	280.755422058824	1.21280449498802	1.18452219336005e-08	2.46024935868915e-08
POMP	160.32473902439	371.498658823529	1.21235994361902	1.25529328178313e-17	7.79790600669222e-17
CCT3	142.743895121951	330.704084663866	1.2121118193125	7.66191843226831e-23	2.20981357284238e-21
ATXN7L2	1.79159268292683	4.15069348739496	1.21210971926169	6.7425660164759e-20	6.8116508701518e-19
ADK	11.7298219512195	27.1401981092437	1.21025013707244	1.3035716336526e-17	8.08226923149004e-17
FPGS	26.9911268292683	62.4503355042017	1.21022411460426	2.40531952234789e-21	3.75351854447549e-20
SSB	24.444856097561	56.5552993697479	1.21013130211297	3.32836459995295e-17	1.91818907207815e-16
ZRANB3	0.964209756097561	2.23025483193277	1.20978963140699	5.52016278984268e-17	3.07174950075613e-16
IL6	3.04769512195122	7.04641029411765	1.20916989248605	0.000183415908974585	0.000266552351800766
LTV1	14.2883487804878	33.0319903361345	1.20902469917198	1.94926112092078e-18	1.41975213886231e-17
DPP7	53.6213170731707	123.947335714286	1.20884869953513	1.01005821315895e-17	6.41955837295956e-17
CARS2	10.8900634146341	25.140881512605	1.20702288060935	8.68289022161556e-22	1.61892676123369e-20
NEMP1	7.34471219512195	16.9537773109244	1.20682887788575	1.45546473127247e-16	7.55566886009304e-16
PARD6A	7.91182682926829	18.2527140756303	1.20602824610432	1.69270371051663e-13	5.94493738613356e-13
ZNF703	106.116495121951	244.780693067227	1.20584083951231	1.43097411547853e-14	5.71019658619459e-14
LIG1	11.5229780487805	26.5729136554622	1.20544280313177	1.20646454888686e-19	1.15130933797394e-18
TIPIN	4.18498292682927	9.65050651260504	1.20538292795032	6.57537366949171e-16	3.12354423468759e-15
OLA1	31.3163756097561	72.2136266806723	1.20535384627944	5.34747813355818e-20	5.54087930743426e-19
CHEK2	6.65808536585366	15.3520277310924	1.2052499496033	1.98597378875721e-19	1.81476430866562e-18
PPAN	2.7314487804878	6.29650609243697	1.20488513438796	5.47037627097997e-21	7.38590836393849e-20
ANKZF1	10.7864341463415	24.8603132352941	1.20462646660821	2.75629088667645e-22	6.27007650470888e-21
RPUSD1	22.6426268292683	52.1765487394958	1.20436018043292	2.06649865167376e-19	1.88302038633827e-18
POLR1H	7.43732682926829	17.1371451680672	1.2042707175972	1.47014172568619e-21	2.4733985986447e-20
PPIH	7.80382682926829	17.9578441176471	1.20236049216048	5.68573735086929e-22	1.14610627629613e-20
PTGES	15.0852731707317	34.6674584033613	1.20044124955677	0.000121961652554123	0.000179975618164895
DNMT1	10.7581853658537	24.7198985294118	1.2002380690586	1.00054355921717e-17	6.36848439834732e-17
DPY19L1	12.4146926829268	28.5163281512605	1.19973967891419	4.48152920613825e-17	2.52863925207477e-16
WDR35	2.70976341463415	6.21977605042017	1.19869573799383	2.11653801530593e-11	5.83981253528954e-11
PAXX	41.8593951219512	96.074912394958	1.19860829131671	1.41553490575007e-19	1.33212866112139e-18
SND1	81.9990658536585	188.123535504202	1.19800097136072	2.72699216400533e-22	6.21436785733913e-21
SRPK1	19.4980365853659	44.7163445378151	1.19747340119114	7.81964129640757e-18	5.05693619573985e-17
FOXP4	33.7373951219512	77.3543554621849	1.19713393852303	2.73629461761111e-17	1.6012528421265e-16
PRMT5	15.7080975609756	36.0120014705882	1.19696932014568	3.55252417295452e-17	2.03737970877698e-16
NOM1	6.37084146341463	14.600056302521	1.19641809066694	1.561685572745e-22	4.02765255198366e-21
HOXB3	6.36906097560976	14.595281512605	1.19634944859106	9.11382584150936e-07	1.60544981183562e-06
GMPS	14.1145585365854	32.3361661764706	1.19596463482137	1.97780714869367e-22	4.82175459915593e-21
IFNG	0.514829268292683	1.17883844537815	1.19520003794423	0.000742685349116726	0.00102864587800806
SS18L1	7.37470487804878	16.8832630252101	1.19493653874281	1.03914119392711e-17	6.58173694447656e-17
GPALPP1	4.38729512195122	10.0431819327731	1.19481276272254	8.98970144324553e-14	3.25276042938025e-13
ALCAM	12.1786341463415	27.8668054621849	1.19419528548122	4.46665494591121e-11	1.1885018236433e-10
TMEM201	5.97464634146341	13.669781092437	1.19406491687046	2.10588915482481e-18	1.52352708675764e-17
TAZ	7.3375	16.7812048319328	1.19348579662921	2.01842864462289e-20	2.31823257930421e-19
SCARB1	20.2039414634146	46.2016409663866	1.19330732647159	1.80309068701234e-16	9.24146559575028e-16
C1orf109	6.50308048780488	14.8693111344538	1.19314262669754	6.9539464590687e-22	1.33509572359029e-20
TSNARE1	7.14350975609756	16.3286363445378	1.1926993320853	7.52852728472266e-15	3.10885589791951e-14
TAS2R14	0.607041463414634	1.38580672268908	1.19085909309708	3.38080269199066e-06	5.67242586459048e-06
ZNF761	5.24492926829268	11.9702138655462	1.19045370614035	2.60358968991357e-18	1.84942179127945e-17
POLG2	3.60027804878049	8.21619243697479	1.19036164246587	3.00781060622308e-18	2.1133181535078e-17
NCOA7	23.9739951219512	54.7042852941176	1.19018350639138	5.77288627643944e-12	1.69449209224862e-11
CCNJ	5.24453658536585	11.9554586134454	1.18878226815794	2.32815834830729e-20	2.64575114234457e-19
CHAF1A	12.250156097561	27.9243035714286	1.18872116764657	5.99124163883278e-18	3.95973571434058e-17
CXCL16	53.578856097561	122.123193907563	1.18860154093864	2.87517454930378e-15	1.25932645259506e-14
LRP4	17.3126975609756	39.4593787815126	1.18853770921452	0.0308610548327556	0.0366402361016296
BCAS4	1.8870756097561	4.29689852941176	1.18714347970968	1.17951256646794e-07	2.24289934614375e-07
SLC2A3	8.56293902439024	19.4916338235294	1.18667706757069	0.000193196134887077	0.000280198367816357
PTRH2	8.51727804878049	19.3844035714286	1.18643199341944	4.00758086857655e-21	5.73444668001534e-20
ULK4	1.11424634146341	2.53549159663866	1.18619726891144	2.40309629361693e-15	1.0640989448192e-14
OAS2	11.1082048780488	25.2762588235294	1.18615725252483	0.00297273804858359	0.00390432489588825
NIT2	8.30365609756098	18.8916640756303	1.1859311876784	1.56573388921035e-21	2.61043194612735e-20
TBX6	0.903912195121951	2.05530651260504	1.18509901939109	1.1437358060669e-10	2.91082088452352e-10
IL4I1	5.88196829268293	13.3726453781513	1.18491397538006	0.00016026473395356	0.000233828060984022
GNPDA1	25.6495682926829	58.313393487395	1.18489273727585	3.22117549602648e-21	4.80609798893281e-20
ZNF503	11.8277536585366	26.8779489495798	1.18424694928914	2.62282714538588e-09	5.81196644193099e-09
PSMG3	29.9970414634146	68.1589042016807	1.18408192321091	7.99961120693461e-20	7.9448867336512e-19
ADAMTS7	1.6654512195122	3.78353949579832	1.18382340669039	3.98110399448723e-09	8.66429580336666e-09
ARHGAP33	2.33970731707317	5.31345651260504	1.18332260031657	7.65652342236494e-12	2.21567842843646e-11
PDE7A	3.44122195121951	7.81335462184874	1.18302114902342	1.5095662070018e-16	7.81458044053073e-16
PSMD14	18.3524512195122	41.6663084033613	1.1829085167617	1.73170536720005e-20	2.01579865311638e-19
DDIT3	13.9359585365854	31.6298899159664	1.18247629810682	4.56091775013091e-15	1.93854007399479e-14
ZNF316	8.57663170731707	19.4612174369748	1.18211888796446	9.41038966548992e-19	7.34250324963458e-18
CCDC57	3.09373658536585	7.0167737394958	1.18145747802916	3.8496783604679e-20	4.13824410113192e-19
TMEM9	35.3176975609756	80.0428109243697	1.18038053879115	2.97610372943661e-17	1.72983519064554e-16
EIF6	141.664229268293	321.059117857143	1.18036345231648	2.1254908323917e-17	1.27263517355575e-16
MPG	28.4000682926829	64.321150210084	1.17939880651853	8.95753909350771e-17	4.80649346458526e-16
TCF3	32.4586634146341	73.5060710084034	1.17925981613989	4.38184206607045e-19	3.72730621038159e-18
SHF	3.90960975609756	8.85304705882353	1.17914948040649	0.00646480570642662	0.00821193025292355
CYB5R2	1.48934390243902	3.37250882352941	1.17914529451713	6.69919531845241e-11	1.74939981224179e-10
PHF14	5.78302926829268	13.0937487394958	1.17898089109985	1.96818880150935e-18	1.43273056362267e-17
ACBD6	7.39994146341463	16.7529338235294	1.17882800314858	5.95366594822308e-24	3.5287839206884e-22
SF3B3	28.8054146341463	65.2108764705882	1.17877258592185	9.93231847322123e-23	2.72474494676203e-21
NPIPA5	0.87609512195122	1.98325903361345	1.17871369645131	1.20555824719649e-05	1.93431244406132e-05
ETS2	158.617090243902	359.061968067227	1.17868462747027	3.42333931627758e-15	1.48732237073378e-14
C12orf45	1.20776341463415	2.73321953781513	1.1782634678685	5.56771385071436e-20	5.7414549612993e-19
PLPP2	30.9496463414634	70.0369855042017	1.17819406537141	1.71283947697012e-17	1.04492912568135e-16
ICA1	19.7645634146341	44.7250720588235	1.17816771929166	8.08890268301257e-19	6.41600439332139e-18
RSL1D1	51.7545829268293	117.060458403361	1.17749530766095	1.34892820436092e-18	1.01570520562631e-17
STK3	2.70208780487805	6.11104642857143	1.17734488583144	5.28475517394382e-15	2.22424500333968e-14
ALG3	34.1548756097561	77.2395976890756	1.17724911188612	1.87920924294844e-20	2.16990729473966e-19
SLC39A6	17.9299926829268	40.5198	1.17625393399639	2.46641208422481e-16	1.24583700313795e-15
ZNF195	4.25612195121951	9.61426449579832	1.17563700450884	1.8292524597368e-17	1.10861965442116e-16
EIF2S3B	0.921580487804878	2.08110546218487	1.17516800029323	0.00500716742516151	0.0064247899475535
TMEM241	2.65410487804878	5.99224978991597	1.17487238398726	2.64091095053862e-22	6.07174562133621e-21
FCN3	0.733143902439024	1.65507584033613	1.17472902165824	1.48578143006792e-12	4.64506099189338e-12
KRT18	601.658678048781	1357.89694915966	1.17435681665905	5.49837514378517e-16	2.64499274880298e-15
GYG2	8.11846585365854	18.3162674369748	1.17384650293521	1.66763873064483e-06	2.87722793946613e-06
RNF24	5.19468780487805	11.7149544117647	1.17324238759206	7.69224043952215e-15	3.17443113123812e-14
RPL8	1924.9404195122	4339.11806155462	1.17258804807384	2.35714404198121e-16	1.19297525132939e-15
SLC2A8	17.5664219512195	39.5955119747899	1.17251655139043	9.70395733717051e-13	3.10204930117714e-12
TIMM8A	6.20171707317073	13.9780516806723	1.1724236700846	2.04574173895229e-18	1.484170328568e-17
UTP25	5.17840975609756	11.6712907563025	1.17238308887455	1.2556974495611e-21	2.1749151133752e-20
C12orf66	2.72909512195122	6.15060483193277	1.17230560743238	6.58992535414082e-21	8.7063997910149e-20
CAPN10	4.96619756097561	11.1856090336134	1.17143025052492	4.09172587352274e-21	5.82901764187291e-20
NUP43	15.7069829268293	35.3770327731092	1.17140696053248	1.95670819033786e-22	4.78837623624157e-21
ACP6	3.27887804878049	7.38447394957983	1.1712929062538	1.925472773465e-22	4.73886356303643e-21
YARS1	19.2996682926829	43.4389462184874	1.17041305354288	1.06964811310605e-20	1.32384322504246e-19
PIEZO1	21.8088658536585	49.0773619747899	1.1701429566436	1.15160294909673e-15	5.29532445027717e-15
DPH2	20.866243902439	46.9505800420168	1.16997205473618	1.80396895885919e-20	2.09237728163551e-19
CHST1	0.921941463414634	2.07349327731092	1.16931631171855	5.68440972649325e-06	9.36720546818254e-06
CEACAM6	633.366526829268	1424.21665609244	1.16905610144805	4.75338323688315e-06	7.8782022580512e-06
PACSIN3	11.0336780487805	24.7970100840336	1.16825238732456	3.98164353856069e-08	7.89545981610538e-08
ATP5MF	42.797912195122	96.1465039915966	1.16769398076174	4.36113924583988e-14	1.6376134901336e-13
OSCAR	2.71667317073171	6.1019275210084	1.16742403099233	4.20341719666663e-05	6.44657016001537e-05
ZNF783	4.32317804878049	9.71018025210084	1.16740582252559	9.23158585235206e-18	5.92260778541415e-17
TFDP1	66.4498048780488	149.242818697479	1.16732464488886	1.02796810831513e-19	9.97924562549947e-19
ALYREF	87.8676487804878	197.286039285714	1.16688487405918	4.46896567788442e-19	3.79143174812506e-18
MRPL4	21.1798756097561	47.5490995798319	1.16672390519797	4.54253092263074e-18	3.09341624042383e-17
LMBR1	8.11142682926829	18.2060178571429	1.16638778369817	3.71554879137215e-20	4.01746402436769e-19
SAMD5	8.94552926829268	20.0779808823529	1.16637544577348	0.00216638966372189	0.00288368466858703
RANGRF	0.786112195121951	1.76440483193277	1.16637448054808	1.16445505206072e-10	2.95946572141553e-10
MAK16	6.02995609756098	13.528593487395	1.16579245258691	5.5478345374535e-16	2.6648167307969e-15
WFS1	23.4666707317073	52.6435121848739	1.16564256562923	9.22312459322729e-09	1.9393326748428e-08
CCDC34	10.8709756097561	24.3863584033613	1.16559291759573	1.14144584267644e-15	5.25422933139376e-15
TK1	73.7780878048781	165.495618067227	1.16552871581017	4.09727076116213e-13	1.36551033028052e-12
TBX3	9.49387073170732	21.294731512605	1.16542822895593	2.1352280096449e-10	5.27721520899421e-10
NAA15	10.0077073170732	22.4467386554622	1.16539434477821	1.7618081778692e-17	1.07126228076461e-16
MSANTD3	6.12308780487805	13.7324605042017	1.16525886598869	4.04973201505974e-18	2.79224052116259e-17
IL33	20.8087585365854	46.6624705882353	1.16507179862373	0.00981915905907851	0.0122642198358969
CHORDC1	4.41959268292683	9.90819600840336	1.16470899436175	1.72999546679865e-11	4.8123296935426e-11
ZNF337	0.690492682926829	1.54765105042017	1.16438219144669	2.2958572891097e-08	4.64965078880665e-08
GRAMD2A	2.41183170731707	5.40574369747899	1.16436386855423	5.95503992642583e-07	1.06439499357521e-06
FAM122B	16.8877634146341	37.8486199579832	1.16426242458465	4.39379941021371e-16	2.14965410016219e-15
[truncated: 1,725 more rows]
