# Supplementary material for: Multi-Omics Analysis Identified LTB4R as a Peripheral Blood Diagnostic Biomarker for Colorectal Cancer
Source: Int J Mol Sci. 2026 Mar 11;27(6):2575. doi: 10.3390/ijms27062575 (PMC13026665; doi:10.3390/ijms27062575)
Supplement: Supplementary file 1 [file ijms-27-02575-s001.zip › Table S2 The DEGs identified from survival analysis.xlsx]

## Sheet: Sheet1
id	HR	HR.95L	HR.95H	coxPval	kmPval
FJX1	1.45447379382144	1.15144014930322	1.83725920812601	0.0016725578907954	0.00120692232198083
ULBP2	1.19011589668848	1.02174548258062	1.38623157302668	0.0253270826269537	0.000137236717870803
CLDN23	0.736593617685495	0.59894062109147	0.905883051689265	0.0037742082600415	0.021875019254105
QSOX2	1.61373589943363	1.13239692411205	2.29967381372292	0.00809815310015773	0.0091210739805706
CCDC78	1.45359438517201	1.19511203871085	1.76798205370168	0.000181000940582309	0.00116955276196939
LGALS4	0.774857343613206	0.633582641512294	0.947633131990823	0.0130024932894537	0.0267238955561775
KCNJ14	1.93508374068966	1.30032831274922	2.87969510989464	0.00113494032262833	0.000769134360851798
ZNF692	1.55417000582196	1.13100320901378	2.13566538781342	0.00654596802947989	0.00517175645906154
ANKZF1	1.80809215222539	1.21181009230663	2.69778016513813	0.00372043136895233	0.00617000484083574
PABPC1L	1.21201741735547	1.03313272467962	1.42187560695899	0.0182735948789478	0.0355791046287248
STK31	1.34593906686585	1.09052341962804	1.66117658649974	0.00565597708525846	0.0260470318050121
STC2	1.18727568529756	1.02742327632723	1.37199884933288	0.0199841359556777	0.0121159907298664
ERFE	1.35331896405042	1.14170797064273	1.60415120639603	0.000487443157979692	0.00126250301907083
CLCA1	0.93742507046436	0.883209921542701	0.994968173817807	0.0335093012215261	0.00568691120686438
LBX2	1.65597202367935	1.22001764056857	2.24770794455946	0.00121341552010675	0.000128420002275975
LZTS3	1.23193704961473	1.01518892440595	1.49496202896571	0.034631095150015	0.00675705800739612
TAZ	1.47264341411166	1.01471186761013	2.13723589360809	0.0416682646584123	0.0459557806060374
SUCLG2	0.77749037727362	0.607968978975159	0.994279819625098	0.0448904870851121	0.0474587696340528
LIMK1	1.68732238689705	1.1851329539048	2.40231007664027	0.00370454751102102	0.0215889452338081
UCN	1.58288498311303	1.23037580918772	2.03638989896823	0.000353087292092156	0.0187554289237561
AARS1	1.53082592433429	1.02889051406366	2.27762621832173	0.035688602852423	0.0494663412350504
PAXX	1.71961510492702	1.20232252650072	2.45946993748804	0.00298622419119588	0.00286071415155542
PPARGC1A	0.694858706361489	0.557795432049737	0.865601606008328	0.00116442208178158	0.00239342012930654
SNAI1	1.45507651615016	1.13451841738256	1.8662082831025	0.00313694002790321	0.0117776462354655
ZNF316	1.55158589277317	1.10176809884791	2.18505036147814	0.0119101921967221	0.0425061839484789
PARM1	0.842744012859473	0.717966639171548	0.989206785471255	0.0363761311200873	0.00647187246325365
CDKN2A	1.21735588171663	1.05775986434436	1.40103192861135	0.00608541181274945	0.0125786056903842
BICDL1	1.45498470095546	1.06713984713131	1.98378917787143	0.0177499758567277	0.0408539762404583
TNNI3	1.24965698630469	1.02041719360512	1.53039618815405	0.0311277144649085	0.0425194012643294
SNAPC4	1.64834960431634	1.13804319593633	2.38748	0.00819113423974873	0.00927414617243938
ARRDC1	1.5570983090907	1.12373112055731	2.15759366259312	0.00779216940121363	0.026825615659113
NAT2	0.845594273281574	0.730718416475909	0.9785297029395	0.0243661422114325	0.00485634563011783
DPP7	1.67597230870428	1.25225992862764	2.24305123507531	0.000515143133233066	0.000201409137678743
KMT5C	1.50083650258944	1.04473414624534	2.15606067400035	0.0280393555910704	0.0470795934917605
NAT1	0.649928657396474	0.498755904916772	0.846921821959524	0.0014228198144291	0.00101247079160049
NOL3	2.02167303270618	1.41861437567103	2.88109434196174	9.83303958701128e-05	0.0108493104313424
KRT16	1.13118415443863	1.00664687648217	1.27112855674341	0.0383321416130142	0.0366332859399753
LTB4R	1.40240510197586	1.13684834092139	1.72999335025982	0.00159161403841001	0.0185580620885891
KRTAP5-1	1.29429042078462	1.05711472988231	1.58467917055827	0.0124976543524734	0.00539984538607885
ITLN1	0.92335756756254	0.864788145439741	0.985893715207524	0.017085350870421	0.0372036167729985
FOXS1	1.40149388691821	1.09226305892114	1.79827112070346	0.00795853535885245	0.0248110532634718
LZTS1	1.27188522301802	1.01863447871641	1.58809863040378	0.0337588654705416	0.0350002287669983
CDK10	1.4026452440886	1.0227571884472	1.92363710858038	0.0357645466522027	0.04410624083015
MC1R	1.68260605781232	1.30894828185572	2.16292972383364	4.88150902587656e-05	0.000312709034499425
SERPINE1	1.17549797554946	1.02888135651957	1.34300760895807	0.0173665598261566	0.0382271486276777
AMH	1.21919639832879	1.05528174439738	1.40857156450358	0.00713694836309631	0.0316235051903359
DDIT3	1.31722887738858	1.03545610194182	1.67567887443275	0.024852466230158	0.0138803680364493
PCED1A	1.50123009224419	1.18794524872442	1.8971343942656	0.000668606166514582	0.000987858244261064
UBTD1	1.30535150942278	1.02436711785704	1.66341005431426	0.0311909440167789	0.0437447072209091
KCNJ11	1.33586710623946	1.04284674180838	1.71122069426814	0.0219038031178534	0.0115220610399194
CHSY3	1.35482296013279	1.03878775519917	1.7670070176665	0.0250413179221914	0.0153500295035681
HLF	0.644699066464903	0.427645744244418	0.971918677771672	0.0360854941561618	0.0338152703757882
ELFN1	1.64786730894925	1.23413107108541	2.20030654079182	0.000708979978580036	0.00285160420998731
TNK2	1.51622089268524	1.12440752188531	2.04456636110062	0.00635889906190313	0.00672883932330837
P4HA1	1.3164025292511	1.05079388359671	1.64914893973992	0.0168083539169227	0.024219917809056
KIAA0895L	1.41617651257604	1.03384378869824	1.93990227217723	0.030214173761351	0.0189911857936088
PAK6	1.3476622837943	1.03645134412093	1.75231923955107	0.0259328423896758	0.00287880625121617
KIFC3	1.2739637930743	1.01993622224082	1.5912600324151	0.0328481245606742	0.041024034497732
FBXL8	1.49194766677803	1.07522855511235	2.07017180656238	0.0166665235739624	0.0237035305661559
NOTCH3	1.25533695606359	1.03947760780064	1.51602195317442	0.0181693716972976	0.0333268261480449
ATOH1	0.858518005225391	0.773522547132879	0.952852852225354	0.00413191701460288	0.00823731375745784
BRICD5	1.51101450113261	1.11252859162706	2.0522302436236	0.00822599202783052	0.00978981053317241
H2BU1	1.50457818568002	1.09341972170993	2.07034	0.0121298054979595	0.0342080275960457
EIF4A1	1.54672849443002	1.10170962113492	2.1715059845055	0.0117512212862512	0.000815030625786362
SYT8	1.35847027199993	1.09141893109357	1.69086445848844	0.00608269036570714	0.0267782674905259
FAM24B	1.36240213010279	1.06917385056745	1.73605028136771	0.0123890171519081	0.0461437012795389
ENO3	1.98945191481307	1.4489866898625	2.73150812843489	2.10923355553537e-05	7.88955840149708e-05
CGAS	1.24014222517577	1.00249205918449	1.53412959691173	0.047379163332786	0.042811130652575
TRPV4	1.40303157961349	1.10893565659492	1.77512338221421	0.00478005724593335	0.0387123419707756
ATP2A1	1.84519335114984	1.38227219117054	2.46314620584559	3.23085750665966e-05	0.0171742456587159
SEZ6L2	1.35594606187283	1.10473120595405	1.66428694400881	0.00358299938630932	0.00616947041221583
CILP2	1.32295213515856	1.09297656753179	1.60131736023671	0.00407296012285664	0.00535409141668919
WFDC10B	1.42871237776007	1.1416061932862	1.78802381273794	0.00182691171614314	0.00562512494778478
BTBD19	1.3763941925582	1.06525841675923	1.77840507383302	0.0145459050920687	0.0231945408521966
SYCE2	1.80071156225924	1.36365540257895	2.37784569644339	3.37413888177891e-05	0.00161137310966963
TSPEAR	1.38822058283713	1.11411465276136	1.72976486920456	0.00346869915047738	0.00777045972671309
AKR1E2	1.27923407157716	1.0308334519919	1.58749195296461	0.0253745292707062	0.0378293370463426
EPHX3	1.31705134413647	1.08454470439166	1.59940317450047	0.00545389385805551	0.00360986360514481
TBX6	1.35500957627215	1.00006555541667	1.83593	0.049950576436551	0.0187578968198108
WDR72	1.22288835213438	1.07288343979965	1.39386616132802	0.00258179146111188	0.00490506764362897
TRIP6	1.33063744993702	1.09127779053357	1.62249799137687	0.0047536314007221	0.0134082098871728
INHBB	1.17636542736571	1.0340999002469	1.33820302890554	0.0135178672260979	0.00284312170752188
PCP2	1.52762775957026	1.16146917268678	2.0092195528628	0.00244092190066981	0.0226573775791002
TNNT1	1.19747949516725	1.07968273107678	1.32812825478453	0.00064707283691848	0.000878328218026136
PCSK4	1.30461435872343	1.02734668863796	1.65671301013669	0.0291626678651582	0.0175098676247951
FSTL3	1.27100869663666	1.07129396731215	1.50795501161944	0.005967436715984	0.00221530578929396
NPDC1	1.32079075197608	1.06044631412157	1.64505094437581	0.0129944430943082	0.00543588893188085
GRP	1.18466406419137	1.02482353984097	1.36943472746948	0.0219318219194212	0.0293616960407921
PROCA1	1.65689947970026	1.17963990689728	2.32724907811216	0.00357904481210659	0.000255002759590339
PHGDH	1.16876137847363	1.01623468483413	1.34418080803308	0.0288391863802504	0.0233843391095313
FCRLB	1.41645103561137	1.02616023545777	1.95518542519775	0.0342607890503753	0.0128851218562869
TAS2R5	1.45013163014362	1.04051219973217	2.02100633253919	0.0282029339667687	0.0385678191644568
HOXC11	1.24112221405702	1.07794807179176	1.42899680470264	0.00266768178951824	0.00516640819254688
ADAM8	1.26311059346267	1.06494628381995	1.49814915133068	0.00730402213723269	0.0261610100003955
ASIC3	1.38302891910739	1.0576269916588	1.80854782089793	0.0178202413909533	0.0273423287962916
GPC1	1.29606443960556	1.06720678669874	1.57399957772595	0.00889320447113702	0.0430122141386932
DRD4	1.62248757579554	1.24962511942927	2.10660452697461	0.000280530279161825	0.00694701636545025
METTL27	1.24944086064252	1.08028796420144	1.44507993791925	0.0026954784369258	0.000141626731180566
ZDHHC11	1.38693707176196	1.11769557891525	1.72103610080889	0.00297402305851192	0.00312046628364782
ANO1	1.20377141056903	1.03839522003187	1.39548563104794	0.0139074114380437	0.0484798541302962
VPS37D	1.27712300475899	1.05128840275961	1.55147071441403	0.0137497859620692	0.0159208532890432
ISYNA1	1.30348245016206	1.1048	1.53789201465321	0.00168265198125042	0.00598397718712207
LINGO1	1.31126963064885	1.10516130369533	1.55581636681698	0.00189629314818995	0.0240803537499713
HOXC6	1.31208855598571	1.13537079499345	1.51631201572223	0.00023314745539425	0.000896979017419919
ARHGAP4	1.31033423759949	1.12077537212115	1.53195355370447	0.000698649445584322	0.0017222425018496
PLCH2	1.32853911765652	1.09451670188387	1.61259867858174	0.0040597188129721	0.0302088420986595
OLFM2	1.37153767827277	1.15431067787812	1.62964411485803	0.000329241316315153	0.00157028726482256
ISM1	1.20505109223398	1.01174128968873	1.43529590982797	0.0365450220244145	0.0240743468565752
MAPK12	1.50828130217844	1.21684167299958	1.86952217119036	0.000175794212086555	0.0149739152843985
