# Supplementary material for: Multi-Omics Analysis Identified LTB4R as a Peripheral Blood Diagnostic Biomarker for Colorectal Cancer
Source: Int J Mol Sci. 2026 Mar 11;27(6):2575. doi: 10.3390/ijms27062575 (PMC13026665; doi:10.3390/ijms27062575)
Supplement: Supplementary file 1 [file ijms-27-02575-s001.zip › Table S3 Independent prognostic DEGs of CRC.xlsx]

## Sheet: Sheet1
id	HR	HR.95L	HR.95H	pvalue
MAPK12	1.54618	1.23523	1.93541	0.00014234
ENO3	1.86632	1.34435	2.59096	0.000193136
ATP2A1	1.80263	1.32107	2.45973	0.000202551
SYCE2	1.72767	1.29032	2.31325	0.000241116
METTL27	1.3202	1.13802	1.53153	0.000245833
EPHX3	1.45538	1.18395	1.78903	0.000366176
PAK6	1.65628	1.24803	2.19807	0.000475153
DPP7	1.71349	1.24843	2.35178	0.000857916
WDR72	1.24306	1.08311	1.42664	0.00196148
NOL3	1.80653	1.23505	2.64244	0.00230363
HOXC6	1.28333	1.09307	1.50671	0.00231237
TNNT1	1.17479	1.05657	1.30622	0.00291087
ZDHHC11	1.44107	1.13214	1.83428	0.00299548
LTB4R	1.40698	1.12134	1.7654	0.00318722
ISYNA1	1.27622	1.08517	1.50091	0.00320024
FJX1	1.4479	1.13031	1.85472	0.00339509
MC1R	1.471	1.12916	1.91634	0.00423429
OLFM2	1.27979	1.07859	1.51853	0.00470114
HOXC11	1.22899	1.06489	1.41838	0.00480512
ERFE	1.2891	1.0775	1.54226	0.00550555
FAM24B	1.38109	1.09703	1.73871	0.00599298
PAXX	1.63021	1.13994	2.33135	0.00741607
CLDN23	0.751477	0.609118	0.927107	0.00767016
KCNJ11	1.42826	1.09675	1.85996	0.00816047
SEZ6L2	1.31998	1.06989	1.62853	0.00958924
UCN	1.41052	1.08071	1.84097	0.0113683
LIMK1	1.53712	1.09944	2.14905	0.0119232
TRIP6	1.29088	1.04927	1.58813	0.0157443
PHGDH	1.19707	1.03329	1.38681	0.0165631
CCDC78	1.27935	1.04566	1.56526	0.0166725
TRPV4	1.34878	1.05384	1.72627	0.0174801
SNAPC4	1.55915	1.07491	2.26154	0.0192495
HLF	0.608635	0.401592	0.922419	0.0192506
DRD4	1.37455	1.05265	1.7949	0.0194476
ELFN1	1.45302	1.0621	1.98782	0.0194517
PCED1A	1.31122	1.04351	1.6476	0.0200434
STK31	1.29892	1.04185	1.61941	0.0201071
ASIC3	1.39283	1.05263	1.84299	0.0203989
LBX2	1.48455	1.0606	2.07796	0.0212867
PPARGC1A	0.763654	0.604776	0.964271	0.0234715
PCSK4	1.31438	1.03598	1.66761	0.0243846
ARHGAP4	1.19867	1.02168	1.40632	0.0262073
AKR1E2	1.27384	1.02766	1.579	0.0271767
TNNI3	1.26316	1.02437	1.5576	0.0288731
TSPEAR	1.27924	1.02099	1.60281	0.0323161
SNAI1	1.32803	1.02394	1.72241	0.0324909
EIF4A1	1.46188	1.02786	2.07917	0.0346144
ZNF692	1.43208	1.02565	1.99955	0.0349716
SYT8	1.26606	1.01453	1.57995	0.0368361
AMH	1.16809	1.00665	1.35541	0.0406246
KCNJ14	1.51137	1.00958	2.26258	0.044827
FOXS1	1.32345	1.0062	1.74072	0.0450496
P4HA1	1.26476	1.00455	1.59238	0.045657
CILP2	1.24716	1.00354	1.54993	0.0463934
PROCA1	1.4081	1.00402	1.97482	0.0473441
CHSY3	1.36552	1.00329	1.85853	0.0476063
QSOX2	1.44421	1.00385	2.07775	0.0476299
NPDC1	1.26226	1.00019	1.59301	0.0498179
LINGO1	1.50856	1.24184	1.83256	3.44E-05
