# Supplementary material for: Multi-Omics Analysis Identified LTB4R as a Peripheral Blood Diagnostic Biomarker for Colorectal Cancer
Source: Int J Mol Sci. 2026 Mar 11;27(6):2575. doi: 10.3390/ijms27062575 (PMC13026665; doi:10.3390/ijms27062575)
Supplement: Supplementary file 1 [file ijms-27-02575-s001.zip › Table S4 The DEGs affected by scTenifoldKnk.xlsx]

## Sheet: Sheet1
gene	distance	Z	FC	p.value	p.adj
TRIM31	1.9351740209111e-06	2.65340579462545	382.079526270655	4.38751796294172e-85	8.13226454431249e-82
ELF3	8.04251103661505e-07	2.23577784288501	65.9928747779346	4.5255604777798e-16	5.59208423037657e-13
ITM2C	7.49855465271115e-07	2.2038080287171	57.3678849699636	3.61461422249986e-14	3.34984373070174e-11
TYROBP	6.51564074790594e-07	2.14024468781966	43.3139686333977	4.66243150073213e-11	3.4567267146428e-08
C19orf33	6.11477648002008e-07	2.11177021451166	38.148273644549	6.55677269332321e-10	4.05099272902486e-07
POF1B	6.02838534686257e-07	2.10541073751689	37.0779511088643	1.13499890633649e-09	6.01062992255626e-07
SMIM22	5.61012316590269e-07	2.07339190219915	32.1113458659873	1.45584608816324e-08	6.74602681102643e-06
AIF1	5.45726947381987e-07	2.06114392784962	30.3853690117061	3.54189573021773e-08	1.39145451407869e-05
FCER1G	5.44714860858991e-07	2.06032193106346	30.2727701882845	3.75358649603099e-08	1.39145451407869e-05
CDC42EP5	5.4188649279462e-07	2.05801736321683	29.9592107462161	4.41230949885909e-08	1.48694830111551e-05
LGALS4	5.29800623548191e-07	2.04804421592158	28.637733719441	8.7265016911196e-08	2.6957618140817e-05
ITGB2	5.24344627595054e-07	2.04347368978687	28.0509362766827	1.18163928708117e-07	3.36948987477684e-05
KRT18	5.0598713131508e-07	2.02776964529543	26.1211720471895	3.20648726195841e-07	8.49032020005701e-05
SPI1	4.8765001705817e-07	2.01155432761265	24.2622014221864	8.40728076488062e-07	0.000207771931969416
TMEM238	4.7042026263032e-07	1.99580220600611	22.5780149600077	2.01780493219203e-06	0.000467500180227242
C3AR1	4.60115957651493e-07	1.98612773717751	21.5997292656246	3.35899243695743e-06	0.000732457939047128
MISP	4.51844408510513e-07	1.97821742533596	20.8301089293447	5.01877397340043e-06	0.00103358861774419
CD68	4.50598906991395e-07	1.97701487113953	20.7154315102147	5.32848499490462e-06	0.00103961546716376
LST1	4.48489948044249e-07	1.97497168907553	20.5219745067546	5.89505854014083e-06	0.0010926491004151
KRT8	4.4695331344435e-07	1.97347744389121	20.3815889603095	6.34371861398819e-06	0.0011198173762883
LYZ	4.40106003425646e-07	1.96676142152861	19.7618820064307	8.77146736964055e-06	0.00142877296293901
TLR2	4.39880718503028e-07	1.96653883750227	19.7416554494297	8.86479043636286e-06	0.00142877296293901
PSAP	4.34202361068691e-07	1.96089386709277	19.2352607441671	1.15559109414826e-05	0.00178490674416983
FCGR2A	4.33320819477429e-07	1.96001146501587	19.1572350552833	1.203803396273e-05	0.00178499967599361
CLEC7A	4.32188594054862e-07	1.95887572452621	19.057253839325	1.2685466262719e-05	0.00180865474753458
CYBB	4.30789671840873e-07	1.95746869785214	18.9340832154799	1.35313473815812e-05	0.00185780387938969
TYMP	4.22307524626737e-07	1.94885	18.1958084287453	1.99317013742124e-05	0.0026388148926502
AC103702.2	4.20994849696154e-07	1.94749850119331	18.0828667520986	2.11495997945438e-05	0.0027035022909784
CD74	4.18413596508025e-07	1.94483574476897	17.861802939122	2.37541351334511e-05	0.00288031533809327
CAMK2N1	4.18103514094494e-07	1.94451486207343	17.8353383180021	2.40868021259486e-05	0.00288031533809327
CD163	4.16917256516529e-07	1.94328527577965	17.7342758279326	2.54008328899121e-05	0.00294252773509075
CSF1R	4.12264852091221e-07	1.93843187422457	17.3406885073197	3.12425290245241e-05	0.00350957742708821
CTSB	4.10058323242699e-07	1.93611249294932	17.1555631728019	3.44399262691242e-05	0.00370724650311366
RAB31	4.09690459299064e-07	1.9357247058161	17.1247964159696	3.50023273830531e-05	0.00370724650311366
CD14	4.07813908670381e-07	1.93374155703947	16.9682784900701	3.80095975900873e-05	0.00391393272962372
PHGR1	4.04999015378883e-07	1.93075106873327	16.7348433393148	4.29842717169056e-05	0.00430655933120457
HLA-DRA	4.03104883938815e-07	1.9287280699057	16.5786757049645	4.66728688992505e-05	0.00455306118446109
C1orf162	4.01969436297606e-07	1.92751120325454	16.4854111112151	4.90258613214453e-05	0.00465997097227174
LAIR1	3.99177972382111e-07	1.92450616562578	16.2572413084974	5.52978444682998e-05	0.00512472773609968
HLA-DMA	3.98065975717066e-07	1.92330373872006	16.1667913374165	5.80020977516137e-05	0.00518548603077728
IRAK3	3.97766658285575e-07	1.92297955572724	16.1424879130597	5.87511230894648e-05	0.00518548603077728
GLUL	3.97006491894014e-07	1.92215523592773	16.0808474960723	6.0694784970835e-05	0.00523245506713687
MFSD1	3.96068555567174e-07	1.92113615324845	16.0049545592628	6.31769341865044e-05	0.005322656705213
PAWR	3.92866068303389e-07	1.91763989940668	15.747178758919	7.23958252365957e-05	0.00581248229720815
GPX2	3.92565725986173e-07	1.91731067185006	15.7231108299525	7.33228111238299e-05	0.00581248229720815
CXCL16	3.92446206876375e-07	1.91717959402876	15.7135382869805	7.36948119689191e-05	0.00581248229720815
MS4A7	3.90762289013919e-07	1.91532893576652	15.5789795165271	7.91294202752353e-05	0.00611109918667286
GRINA	3.90158426331384e-07	1.9146635031447	15.5308669137586	8.11689886566303e-05	0.00614068246836997
C5AR1	3.88912910570986e-07	1.91328801629164	15.4318657795597	8.55337472177536e-05	0.00634147201872425
EPB41L3	3.87498497403795e-07	1.9117211170989	15.3198235054696	9.07590943233238e-05	0.00650827984351838
TBXAS1	3.87357815637695e-07	1.91156498293708	15.3087017663453	9.12949964561521e-05	0.00650827984351838
CTSH	3.83012843690074e-07	1.90671706225504	14.9671941239416	0.000109396615724398	0.00765157083944047
PLAUR	3.81398145214612e-07	1.90490263750563	14.8412632917549	0.000116948539178291	0.00802830064322081
SLC15A3	3.79808072892352e-07	1.90310901141052	14.7177729701325	0.000124863714425547	0.00841581435228189
ITGAX	3.7663332695576e-07	1.89950722490155	14.4727549749274	0.000142201489066017	0.0094132307137094
PILRA	3.75593308628779e-07	1.89832127680416	14.3929365017428	0.000148357765265378	0.00964846027787289
PPP1R1B	3.6926462216223e-07	1.89103921451355	13.9119856001909	0.000191572944793511	0.0122441535577508
MS4A6A	3.63972593327283e-07	1.88486187408931	13.5160902347005	0.000236526680089216	0.0148610915778088
CTSZ	3.62479404289477e-07	1.88310403926484	13.4054188276163	0.000250898429807855	0.0155013413216287
FAM49A	3.5936187642377e-07	1.8794125415543	13.1758220569302	0.000283584298628092	0.017233557295317
IGSF6	3.58243911289028e-07	1.87808161457241	13.0939703182872	0.000296247795147417	0.017712751235669
GRN	3.57706950015299e-07	1.87744101728437	13.0547474005323	0.000302516631828128	0.0177154169464158
LILRB4	3.57425640848863e-07	1.87710506325528	13.0342223530301	0.000305850198157704	0.0177154169464158
HLA-DMB	3.56469955628048e-07	1.87596192649817	12.9646136904741	0.000317433952113047	0.0181035024689702
SLC7A7	3.55374355939828e-07	1.87464798086336	12.8850434564682	0.000331218452490441	0.0186034364148797
SLC16A10	3.54766994116584e-07	1.87391797987444	12.841038052925	0.000339099441505408	0.0186398039251021
FTH1	3.54552640049351e-07	1.87366007049298	12.8255253517667	0.000341922489049619	0.0186398039251021
CD86	3.54151434666865e-07	1.87317695965097	12.7965155075304	0.000347265552504283	0.0186567159874402
FPR1	3.53240681343758e-07	1.87207841830565	12.7307838330025	0.000359685763754216	0.0190479303748125
HAVCR2	3.51607219072718e-07	1.87010165205766	12.6133161954347	0.000383008398092534	0.0199973539680144
HLA-DRB1	3.508245065132e-07	1.86915146108134	12.5572217140153	0.000394678087277877	0.0203012345751788
HCK	3.50349610249708e-07	1.86857400561214	12.523248366228	0.000401919516438442	0.0203012345751788
SLC31A2	3.50044195927555e-07	1.86820225554008	12.5014238104731	0.000406641990253237	0.0203012345751788
DMXL2	3.49782194370852e-07	1.86788311115484	12.4827166486215	0.000410734446489994	0.0203012345751788
FTL	3.47774541270481e-07	1.86543030983133	12.3398331989897	0.000443394637744086	0.0216271568699648
AOAH	3.45443101403134e-07	1.86256563757388	12.1749381780696	0.000484359049509316	0.0233184285263771
NCF2	3.43692653915999e-07	1.86040320177238	12.0518638179351	0.000517406216654719	0.0245900621171672
MPP1	3.41837508921037e-07	1.85810041249582	11.9221105981391	0.000554715975967435	0.0258752851999251
RNF43	3.41660246603234e-07	1.85787977957523	11.9097492102957	0.000558409176151606	0.0258752851999251
CLDN4	3.40510777956531e-07	1.85644652758461	11.8297466078057	0.000582919264311212	0.0266775520098971
SIRPA	3.39227605302152e-07	1.85484132989705	11.7407567308214	0.000611461568889172	0.0276425370228312
S100P	3.35821950660351e-07	1.85055392837497	11.5061988779091	0.000693644773468651	0.0306865299477141
LILRB2	3.3575527843924e-07	1.8504695983669	11.5016305780586	0.000695351636257887	0.0306865299477141
ATP6V0B	3.34275003148343e-07	1.84859332705363	11.4004375394469	0.000734268100200181	0.0318103033369377
CLDN3	3.34039808187072e-07	1.84829451503531	11.3844005510167	0.000740634500427606	0.0318103033369377
PKP3	3.33822597670871e-07	1.84801838117478	11.3695998746739	0.000746559587351924	0.0318103033369377
PERP	3.31448321940266e-07	1.84498927375777	11.2084450137934	0.000814259216937471	0.034300669513491
S100A14	3.29447726194019e-07	1.84242147416942	11.0735467958764	0.000875680210417489	0.0362177125431458
FPR3	3.29333679559942e-07	1.84227466434963	11.0658813482408	0.000879307830829006	0.0362177125431458
HLA-DPA1	3.2862698544113e-07	1.84136391462784	11.0184412997423	0.000902098944985503	0.0366713750862187
DSE	3.2838260179328e-07	1.84104854945735	11.0020596526241	0.000910106961945542	0.0366713750862187
FCGR3A	3.2735087521131e-07	1.83971478799695	10.9330347674827	0.000944646331577574	0.0369974157594441
SLAMF8	3.2725715087155e-07	1.83959343585945	10.9267751552303	0.00094784339176907	0.0369974157594441
SHROOM3	3.27248474229397e-07	1.8395821999348	10.9261957548363	0.000948139869745669	0.0369974157594441
ABCA1	3.26871189929897e-07	1.83909336748085	10.9010166866394	0.000961114935467127	0.0371130527685067
C1QA	3.2614687609699e-07	1.83815345550171	10.8527590896524	0.000986486659350653	0.0374384611604821
USH1C	3.26055227569213e-07	1.83803439108157	10.8466606124507	0.000989740812982801	0.0374384611604821
PRSS3	3.24161891271192e-07	1.8355678112515	10.7210576517165	0.00105923108731741	0.0396623196028852
FGR	3.23419627211878e-07	1.8345972185043	10.6720158299587	0.00108768518550327	0.0403204898266062
LILRB3	3.22800265583141e-07	1.8337857750057	10.6311802869153	0.00111196721854971	0.0408124997937006
CREG1	3.19179844595897e-07	1.82901389379037	10.394045994212	0.00126422300401718	0.0459458301558009
TMEM54	3.18746783205002e-07	1.82843979043918	10.365859963988	0.00128367089547576	0.0461996894128995
LSR	3.17357803289161e-07	1.82659361744432	10.2757156766995	0.00134792578336336	0.0480457776819997
SIGLEC10	3.16918368123456e-07	1.8260080010782	10.2472784709154	0.00136886403051059	0.048327418677169
KYNU	3.159440665341e-07	1.82470693995007	10.1843689402652	0.00141636186477033	0.0495325795538078
CD84	3.15620000249364e-07	1.82427337616558	10.1634872822386	0.0014324940318477	0.0496285549164432
