# Supplementary material for: Multi-Omics Analysis Identified LTB4R as a Peripheral Blood Diagnostic Biomarker for Colorectal Cancer
Source: Int J Mol Sci. 2026 Mar 11;27(6):2575. doi: 10.3390/ijms27062575 (PMC13026665; doi:10.3390/ijms27062575)
Supplement: Supplementary file 1 [file ijms-27-02575-s001.zip › Table S5 The code used in this work.xlsx]

## Sheet: diffFilter
library(limma)
library(ggplot2)
library(pheatmap)
expFile="mRNA.txt"
logFCfilter=1
fdrFilter=0.05
setwd("C:\\diffFilter")
rt=read.table(expFile, header=T, sep="\t", check.names=F)
rt=as.matrix(rt)
rownames(rt)=rt[,1]
exp=rt[,2:ncol(rt)]
dimnames=list(rownames(exp), colnames(exp))
data=matrix(as.numeric(as.matrix(exp)), nrow=nrow(exp), dimnames=dimnames)
data=avereps(data)
data=data[rowMeans(data)>1,]
group=sapply(strsplit(colnames(data),"\\-"), "[", 4)
group=sapply(strsplit(group,""), "[", 1)
group=gsub("2", "1", group)
conNum=length(group[group==1])
treatNum=length(group[group==0])
Type=c(rep(1,conNum), rep(2,treatNum))
outTab=data.frame()
for(i in row.names(data)){
rt=data.frame(expression=data[i,], Type=Type)
wilcoxTest=wilcox.test(expression ~ Type, data=rt)
pvalue=wilcoxTest$p.value
conGeneMeans=mean(data[i,1:conNum])
treatGeneMeans=mean(data[i,(conNum+1):ncol(data)])
logFC=log2(treatGeneMeans)-log2(conGeneMeans)
conMed=median(data[i,1:conNum])
treatMed=median(data[i,(conNum+1):ncol(data)])
diffMed=treatMed-conMed
if( ((logFC>0) & (diffMed>0)) | ((logFC<0) & (diffMed<0)) ){
outTab=rbind(outTab,cbind(gene=i,normalMean=conGeneMeans,tumorMean=treatGeneMeans,logFC=logFC,pvalue=pvalue))
}
}
pValue=outTab[,"pvalue"]
fdr=p.adjust(as.numeric(as.vector(pValue)), method="fdr")
outTab=cbind(outTab, fdr=fdr)
outTab=outTab[order(as.numeric(as.vector(outTab$pvalue))),]
write.table(outTab,file="all.txt",sep="\t",row.names=F,quote=F)
outDiff=outTab[( abs(as.numeric(as.vector(outTab$logFC)))>logFCfilter & as.numeric(as.vector(outTab$fdr))<fdrFilter),]
write.table(outDiff,file="diff.txt",sep="\t",row.names=F,quote=F)
diffExp=data[as.vector(outDiff[,"gene"]),]
diffExp=rbind(id=colnames(diffExp), diffExp)
write.table(diffExp, file="diffGeneExp.txt", sep="\t", quote=F, col.names=F)
geneNum=50
outDiff=outDiff[order(as.numeric(as.vector(outDiff$logFC))),]
diffGeneName=as.vector(outDiff[,1])
diffLength=length(diffGeneName)
hmGene=c()
if(diffLength>(2*geneNum)){
hmGene=diffGeneName[c(1:geneNum,(diffLength-geneNum+1):diffLength)]
}else{
hmGene=diffGeneName
}
hmExp=log2(data[hmGene,]+0.1)
Type=c(rep("Normal",conNum),rep("Tumor",treatNum))
names(Type)=colnames(data)
Type=as.data.frame(Type)
pdf(file="heatmap.pdf", width=10, height=6.5)
pheatmap(hmExp,
annotation_col=Type,
color = colorRampPalette(c(rep("blue",3), "white", rep("red",3)))(50),
cluster_cols =F,
show_colnames = F,
show_rownames = T,
scale="row",
fontsize = 8,
fontsize_row=5,
fontsize_col=8)
dev.off()

## Sheet: mergeTime
library(limma)
expFile="diffGeneExp.txt"
cliFile="time.txt"
setwd("C:\\mergeTime")
#rt=read.table(expFile, header=T, sep="\t", check.names=F)
rt=as.matrix(rt)
rownames(rt)=rt[,1]
exp=rt[,2:ncol(rt)]
dimnames=list(rownames(exp),colnames(exp))
data=matrix(as.numeric(as.matrix(exp)),nrow=nrow(exp),dimnames=dimnames)
data=avereps(data)
data=log2(data+1)
data=round(data, 5)
group=sapply(strsplit(colnames(data),"\\-"), "[", 4)
group=sapply(strsplit(group,""), "[", 1)
group=gsub("2","1",group)
data=data[,group==0]
colnames(data)=gsub("(.*?)\\-(.*?)\\-(.*?)\\-.*", "\\1\\-\\2\\-\\3", colnames(data))
data=t(data)
data=avereps(data)
cli=read.table(cliFile, header=T, sep="\t", check.names=F, row.names=1)
sameSample=intersect(row.names(data), row.names(cli))
data=data[sameSample,]
cli=cli[sameSample,]
out=cbind(cli, data)
out=cbind(id=row.names(out), out)
write.table(out, file="expTime.txt", sep="\t", row.names=F, quote=F)

## Sheet: survivalFilter
library(limma)
library(survival)
library(survminer)
setwd("C:\\survivalFilter")
rt=read.table("expTime.txt", header=T, sep="\t", check.names=F, row.names=1)
rt$futime=rt$futime/365
diffRT=read.table("diff.txt", header=T, sep="\t", check.names=F, row.names=1)
outTab=data.frame()
km=c()
for(gene in colnames(rt)[3:ncol(rt)]){
if(sd(rt[,gene])<0.1){next}
cox <- coxph(Surv(futime, fustat) ~ rt[,gene], data = rt)
coxSummary = summary(cox)
logHR=log2(coxSummary$conf.int[,"exp(coef)"])
coxP=coxSummary$coefficients[,"Pr(>|z|)"]
group=ifelse(rt[,gene]>median(rt[,gene]),"high","low")
diff=survdiff(Surv(futime, fustat) ~group,data = rt)
pValue=1-pchisq(diff$chisq,df=1)
if( (coxP<0.05) & (pValue<0.05) ){
if(logHR*diffRT[gene,"logFC"] > 0){
outTab=rbind(outTab,
cbind(id=gene,
HR=coxSummary$conf.int[,"exp(coef)"],
HR.95L=coxSummary$conf.int[,"lower .95"],
HR.95H=coxSummary$conf.int[,"upper .95"],
coxPval=coxSummary$coefficients[,"Pr(>|z|)"],
kmPval=pValue))
}
}
}
write.table(outTab, file="survival.result.txt", sep="\t", row.names=F, quote=F)
outExp=rt[c("futime", "fustat", as.vector(outTab[,"id"]))]
outExp=cbind(id=row.names(outExp), outExp)
write.table(outExp, file="survSigExp.txt", sep="\t", row.names=F, quote=F)

## Sheet: indepFilter
#install.packages('survival')
library(survival)
expFile="survSigExp.txt"
clinicalFile="clinical.txt"
setwd("C:\\indepFilter")
exp=read.table(expFile, header=T, sep="\t", check.names=F, row.names=1)
cli=read.table(clinicalFile, header=T, sep="\t", check.names=F, row.names=1)
samSample=intersect(row.names(exp),row.names(cli))
exp2=exp[samSample,]
cli2=cli[samSample,]
outTab=data.frame()
sigGenes=c("futime","fustat")
for(i in colnames(exp[,3:ncol(exp2)])){
if(sd(exp2[,i])<0.1){next}
if(median((exp2[,i]))==0){next}
rt=cbind(exp2[,1:2], cli2, gene=exp2[,i])
multiCox=coxph(Surv(futime, fustat) ~ ., data = rt)
coxSummary=summary(multiCox)
if(coxSummary$coefficients["gene","Pr(>|z|)"]<0.05){
sigGenes=c(sigGenes,i)
outTab=rbind(outTab,
cbind(id=i,
HR=coxSummary$conf.int["gene","exp(coef)"],
HR.95L=coxSummary$conf.int["gene","lower .95"],
HR.95H=coxSummary$conf.int["gene","upper .95"],
pvalue=coxSummary$coefficients["gene","Pr(>|z|)"])
)
}
}
write.table(outTab,file="indep.result.xls",sep="\t",row.names=F,quote=F)
indepSigExp=exp[,sigGenes]
indepSigExp=cbind(id=row.names(indepSigExp),indepSigExp)
write.table(indepSigExp,file="indepSigExp.txt",sep="\t",row.names=F,quote=F)

## Sheet: Seurat
library(limma)
library(Seurat)
library(dplyr)
library(magrittr)
library(celldex)
library(SingleR)
library(monocle)
library(clustree)
library(harmony)
library(assertthat)
library(SCpubr)
logFCfilter=1
adjPvalFilter=0.05
workDir="C:\\Seurat"
setwd(workDir)
dirs=list.dirs(workDir)
dirs_sample=dirs[-1]
names(dirs_sample)=gsub(".+\\/(.+)", "\\1", dirs_sample)
counts <- Read10X(data.dir = dirs_sample)
pbmc = CreateSeuratObject(counts, min.cells=3, min.features=100)
pbmc[["percent.mt"]] <- PercentageFeatureSet(object = pbmc, pattern = "^MT-")
pdf(file="01.featureViolin.pdf", width=10, height=6.5)
VlnPlot(object = pbmc, features = c("nFeature_RNA", "nCount_RNA", "percent.mt"), ncol=3)
dev.off()
pbmc=subset(x = pbmc, subset = nFeature_RNA > 50 & percent.mt < 15)
pdf(file="01.featureCor.pdf", width=13, height=7)
plot1 <- FeatureScatter(object = pbmc, feature1 = "nCount_RNA", feature2 = "nFeature_RNA",pt.size=1.5)
plot2 <- FeatureScatter(object = pbmc, feature1 = "nCount_RNA", feature2 = "percent.mt",,pt.size=1.5)
CombinePlots(plots = list(plot1, plot2))
dev.off()
pbmc <- NormalizeData(object=pbmc, normalization.method="LogNormalize", scale.factor=10000)
pbmc <- FindVariableFeatures(object=pbmc, selection.method="vst", nfeatures=1500)
top10 <- head(x = VariableFeatures(object = pbmc), 10)
pdf(file="01.featureVar.pdf", width=10, height=6)
plot1 <- VariableFeaturePlot(object = pbmc)
plot2 <- LabelPoints(plot = plot1, points = top10, repel = TRUE)
CombinePlots(plots = list(plot1, plot2))
dev.off()
pbmc=ScaleData(pbmc)
pbmc=RunPCA(object= pbmc, npcs=20, pc.genes=VariableFeatures(object=pbmc)) pbmc=RunHarmony(pbmc, "orig.ident")
pdf(file="02.pcaGene.pdf", width=10, height=8)
VizDimLoadings(object = pbmc, dims = 1:4, reduction = "pca", nfeatures=20)
dev.off()
pdf(file="02.PCA.pdf", width=7.5, height=5)
DimPlot(object=pbmc, reduction="pca")
dev.off()
pdf(file="02.pcaHeatmap.pdf", width=10, height=8)
DimHeatmap(object=pbmc, dims=1:4, cells=500, balanced=TRUE, nfeatures=30, ncol=2)
dev.off()
pbmc <- JackStraw(object=pbmc, num.replicate=100)
pbmc <- ScoreJackStraw(object = pbmc, dims = 1:20)
pdf(file="02.pcaJackStraw.pdf",width=8,height=6)
JackStrawPlot(object=pbmc, dims=1:20)
dev.off()
pcSelect=20
pbmc <- FindNeighbors(object = pbmc, dims = 1:pcSelect)
pbmc <- FindClusters(pbmc, resolution=seq(0.5, 1.2, by=0.1))
pbmc <- FindClusters(object = pbmc, resolution=0.6)
pdf(file="03.cluster.pdf", width=7, height=6)
#pbmc <-RunUMAP(object = pbmc, dims = 1:pcSelect)
#DimPlot(pbmc, reduction = "umap", pt.size = 2, label = TRUE)
pbmc <- RunTSNE(object = pbmc, dims = 1:pcSelect)
TSNEPlot(object = pbmc, pt.size = 2, label = TRUE)
dev.off()
write.table(pbmc$seurat_clusters,file="03.Cluster.txt",quote=F,sep="\t",col.names=F)
pbmc.markers <- FindAllMarkers(object = pbmc,
only.pos = FALSE,
min.pct = 0.25,
logfc.threshold = logFCfilter)
sig.markers=pbmc.markers[(abs(as.numeric(as.vector(pbmc.markers$avg_log2FC)))>logFCfilter & as.numeric(as.vector(pbmc.markers$p_val_adj))<adjPvalFilter),]
write.table(sig.markers,file="03.clusterMarkers.txt",sep="\t",row.names=F,quote=F)
top10 <- pbmc.markers %>% group_by(cluster) %>% top_n(n = 10, wt = avg_log2FC)
pdf(file="03.clusterHeatmap.pdf",width=15, height=15)
DoHeatmap(object = pbmc, features = top10$gene) + NoLegend()
dev.off()
pbmc_for_SingleR <- GetAssayData(pbmc, layer="data")
clusters<-pbmc@meta.data$seurat_clusters
ref1=get(load("ref_Human_all.RData"))
ref2=get(load("ref_Hematopoietic.RData"))
ref3=get(load("DatabaseImmuneCellExpressionData.Rdata"))
ref4=get(load("BlueprintEncode_bpe.se_human.RData"))
ref5=get(load("HumanPrimaryCellAtlas_hpca.se_human.RData"))
ref6=get(load("MonacoImmuneData.Rdata"))
ref7=get(load("NovershternHematopoieticData.Rdata"))
singler=SingleR(test=pbmc_for_SingleR, ref =list(ref1, ref2, ref3, ref4, ref5, ref6, ref7),
labels=list(ref1$label.main,ref2$label.main,ref3$label.main,ref4$label.main,ref5$label.main,ref6$label.main,ref7$label.main), clusters = clusters)
singler$labels=gsub("_|-", " ", singler$labels)
singler$labels=gsub("T cells, CD4\\+", "CD4+ T cells", singler$labels)
singler$labels=gsub("T cells, CD8\\+", "CD8+ T cells", singler$labels)
clusterAnn=as.data.frame(singler)
clusterAnn=cbind(id=row.names(clusterAnn), clusterAnn)
clusterAnn=clusterAnn[,c("id", "labels")]
write.table(clusterAnn,file="04.clusterAnn.txt",quote=F,sep="\t", row.names=F)
cellAnn <- clusterAnn[match(pbmc$seurat_clusters, clusterAnn[,1]), 2]
cellAnnOut=cbind(names(pbmc$seurat_clusters), cellAnn)
colnames(cellAnnOut)=c("id", "labels")
write.table(cellAnnOut, file="04.cellAnn.txt", quote=F, sep="\t", row.names=F)
newLabels=singler$labels
names(newLabels)=levels(pbmc)
pbmc=RenameIdents(pbmc, newLabels)
pdf(file="04.cellAnn.pdf", width=7.5, height=6)
#DimPlot(pbmc, reduction = "umap", pt.size = 2, label = TRUE)
TSNEPlot(object = pbmc, pt.size = 2, label = TRUE)
dev.off()
Type=gsub("(.*?)\\..*", "\\1", colnames(pbmc))
names(Type)=colnames(pbmc)
pbmc=AddMetaData(object=pbmc, metadata=Type, col.name="Type")
pdf(file="04.group.cellAnn.pdf", width=11, height=6)
#DimPlot(pbmc, reduction = "umap", pt.size = 2, label = TRUE, split.by="Type") TSNEPlot(object = pbmc, pt.size = 1, label = TRUE, split.by="Type")
dev.off()
pbmc.markers=FindAllMarkers(object = pbmc,
only.pos = FALSE,
min.pct = 0.25,
logfc.threshold = logFCfilter)
sig.cellMarkers=pbmc.markers[(abs(as.numeric(as.vector(pbmc.markers$avg_log2FC)))>logFCfilter & as.numeric(as.vector(pbmc.markers$p_val_adj))<adjPvalFilter),]
write.table(sig.cellMarkers,file="04.cellMarkers.txt",sep="\t",row.names=F,quote=F)
groups=gsub("(.*?)\\..*", "\\1", colnames(pbmc))
groups=paste0(groups, "_", cellAnn)
names(groups)=colnames(pbmc)
pbmc=AddMetaData(object=pbmc, metadata=groups, col.name="group")
for(cellName in unique(cellAnn)){
normalName=paste0("Normal_", cellName)
tumorName=paste0("Tumor_", cellName)
if( (length(groups[groups==normalName])>5) & (length(groups[groups==tumorName])>5) ){
pbmc.markers=FindMarkers(pbmc, ident.1=tumorName, ident.2=normalName, group.by='group', logfc.threshold=0.1)
sig.markersGroup=pbmc.markers[(abs(as.numeric(as.vector(pbmc.markers$avg_log2FC)))>logFCfilter & as.numeric(as.vector(pbmc.markers$p_val_adj))<adjPvalFilter),]
sig.markersGroup=cbind(Gene=row.names(sig.markersGroup), sig.markersGroup)
write.table(sig.markersGroup,file=paste0("05.", cellName, ".diffGene.txt"),sep="\t",row.names=F,quote=F)
}
}
save(pbmc, cellAnn, clusterAnn, sig.markers, file="Seurat.Rdata")

## Sheet: cellChat
library(limma)
library(NMF)
library(ggplot2)
library(ggalluvial)
library(svglite)
library(CellChat)
setwd("C:\\cellChat")
load("Seurat.Rdata")
expMatrix=as.matrix(pbmc@assays$RNA$data)
meta=as.data.frame(cellAnn)
colnames(meta)[1]="labels"
row.names(meta)=names(pbmc$seurat_clusters)
cellchat <- createCellChat(object = expMatrix, meta = meta, group.by = "labels")
cellchat <- setIdent(cellchat, ident.use="labels")
groupSize <- as.numeric(table(cellchat@idents))
CellChatDB <- CellChatDB.human
CellChatDB.use <- subsetDB(CellChatDB, search = "Secreted Signaling")
cellchat@DB <- CellChatDB.use
pdf(file="COMM01.DatabaseCategory.pdf", width=7, height=5)
showDatabaseCategory(CellChatDB)
dev.off()
cellchat <- subsetData(cellchat)
cellchat <- identifyOverExpressedGenes(cellchat)
cellchat <- identifyOverExpressedInteractions(cellchat)
cellchat <- projectData(cellchat, PPI.human)
cellchat <- computeCommunProb(cellchat)
cellchat <- filterCommunication(cellchat, min.cells = 10)
df.net=subsetCommunication(cellchat)
write.table(file="COMM02.Comm.network.xls", df.net, sep="\t", row.names=F, quote=F)
cellchat <- computeCommunProbPathway(cellchat)
cellchat <- aggregateNet(cellchat)
pdf(file="COMM03.cellNetworkCount.pdf", width=7, height=6)
netVisual_circle(cellchat@net$count, vertex.weight = groupSize, weight.scale = T, label.edge= F, title.name = "Number of interactions")
dev.off()
pdf(file="COMM04.cellNetworkWeight.pdf", width=7, height=6)
netVisual_circle(cellchat@net$weight, vertex.weight = groupSize, weight.scale = T, label.edge= F, title.name = "Interaction strength")
dev.off()
pdf(file="COMM05.singleCell.pdf", width=9, height=7.5)
weight_mat <- cellchat@net$weight
par(mfrow = c(2,3), mgp=c(0,0,0), xpd=TRUE)
for (cel in unique(cellchat@idents)){
cir_mat <- matrix(0, nrow = nrow(weight_mat), ncol = ncol(weight_mat), dimnames = dimnames(weight_mat))
cir_mat[cel, ] <- weight_mat[cel, ]
netVisual_circle( cir_mat, vertex.weight= groupSize, weight.scale= T,edge.weight.max = max(weight_mat), vertex.label.cex=0.8,title.name=cel)
}
dev.off()
for (cel in unique(cellchat@idents)){
cir_mat <- matrix(0, nrow = nrow(weight_mat), ncol = ncol(weight_mat), dimnames = dimnames(weight_mat))
cir_mat[cel, ] <- weight_mat[cel, ]
pdf(file=paste0("COMM05.", cel, ".pdf"), width=6.5, height=5.5)
netVisual_circle( cir_mat, vertex.weight= groupSize, weight.scale= T,edge.weight.max = max(weight_mat), vertex.label.cex=0.8,title.name=cel)
dev.off()
}
pdf(file="COMM06.bubble.pdf", width=10, height=8)
netVisual_bubble(cellchat, remove.isolate = FALSE, angle.x=45, font.size = 6)
dev.off()

## Sheet: geneView
library(limma)
library(Seurat)
library(dplyr)
library(magrittr)
library(celldex)
library(SingleR)
library(monocle)
library(clustree)
library(harmony)
library(assertthat)
library(SCpubr)
geneName="VCAN"
workDir="C:\\geneView"
setwd(workDir)
load("Seurat.Rdata")
pdf(file="Scatter.pdf", width=5.5, height=5)
FeaturePlot(object = pbmc, features = geneName, cols = c("green", "red"))
dev.off()
pdf(file="Violin.pdf", width=7, height=5)
VlnPlot(object = pbmc, features = geneName, split.by="Type")
dev.off()
pdf(file="Bubble.pdf", width=6, height=5)
DotPlot(object = pbmc, features = geneName) + theme(axis.text.x = element_text(angle = 45, hjust = 1, size = 10))
dev.off()

## Sheet: scTenifoldKnk
library(scTenifoldKnk)
library(Seurat)
library(ggplot2)
library(dplyr)
library(igraph)
library(ggrepel)
set.seed(123)
target_gene="VCAN"
setwd("C:\\scTenifoldKnk")
load("seurat.Rdata")
pbmc <- subset(pbmc, subset = Type == "Tumor")
countMat = GetAssayData(pbmc, layer = "counts")
pbmc <- FindVariableFeatures(object=pbmc, selection.method="vst", nfeatures=10000)
hvgs <- VariableFeatures(pbmc)
data=as.data.frame(countMat[unique(c(target_gene,hvgs)),])
#cell_mean <- colMeans(data, na.rm = TRUE)
#top_cell_idx <- order(cell_mean, decreasing = TRUE)[1:min(10000, length(cell_mean))]
#data <- data[, top_cell_idx]
#rm(pbmc)
#rm(countMat)
result <- scTenifoldKnk(countMatrix = data,
gKO = target_gene,
qc = TRUE,
qc_mtThreshold = 0.1,
qc_minLSize = 1000,
nc_nNet = 10,
nc_nCells = 500
)
df=result$diffRegulation
df <- df[df$gene != target_gene, ]
outTab=df[df$p.adj<0.05,]
write.table(outTab, file="sigDiff.txt", sep="\t", quote=F, row.names=F)
top_genes <- head(df[order(-df$FC), ], 20)
p1=ggplot(top_genes, aes(x=reorder(gene, FC), y=FC)) +
geom_bar(stat='identity', fill='#5A9BD4') +
coord_flip() +
labs(title="Top 20 Differentially Regulated Genes", x="Gene", y="FC") +
theme_minimal() + theme(plot.title = element_text(hjust = 0.5))
pdf(file="barplot.pdf", width=6, height=5)
print(p1)
dev.off()
df$log_p.adj <- -log10(df$p.adj)
df$significant <- ifelse(df$p.adj < 0.05, "Significant", "Not significant")
label_genes <- subset(df, p.adj < 0.05)
y_upper <- quantile(df$log_p.adj, 0.999, na.rm = TRUE)
p2=ggplot(df, aes(x=Z, y=log_p.adj, color=significant)) +
geom_point(alpha=0.7, size=1) +
scale_color_manual(values = c("Significant" = "red", "Not significant" = "gray50")) +
geom_hline(yintercept=-log10(0.05), linetype="dashed", color="red") +
geom_text_repel(data=label_genes, aes(label=gene), size=3, max.overlaps=50) +
labs(title="", x="Z-score", y="-log10(p.adj)") +
theme_classic() +
coord_cartesian(ylim = c(0, y_upper)) + theme(legend.position = "none")
pdf(file="vol.pdf", width=6, height=5)
print(p2)
dev.off()
sig_count <- table(df$significant)
sig_df <- as.data.frame(sig_count)
colnames(sig_df) <- c("category", "count")
sig_df$percentage <- paste0(round(sig_df$count / sum(sig_df$count) * 100, 1), "%")
p3 <- ggplot(sig_df, aes(x="", y=count, fill=category)) +
geom_bar(stat="identity", width=1) +
geom_text(aes(label=percentage), position=position_stack(vjust=0.5), size=4) +
coord_polar("y", start=0) +
scale_fill_manual(values=c("Significant"="red", "Not significant"="lightgray")) +
labs(title="Proportion of Significant Genes", fill="") +
theme_minimal() +
theme(axis.title.x = element_blank(), axis.title.y = element_blank(), axis.text = element_blank(),
panel.grid = element_blank(), legend.position = "right", plot.title = element_text(hjust = 0.5))
pdf(file="pie.pdf", width=6, height=5)
print(p3)
dev.off()

## Sheet: GO
library(clusterProfiler)
library(org.Hs.eg.db)
library(enrichplot)
library(ggplot2)
library(circlize)
library(RColorBrewer)
library(dplyr)
library(ComplexHeatmap)
pvalueFilter=0.05
adjPvalFilter=1
colorSel="p.adjust"
if(adjPvalFilter>0.05){
colorSel="pvalue"
}
setwd("C:\\GO")
rt=read.table("sigDiff.txt", header=T, sep="\t", check.names=F)
genes=unique(as.vector(rt[,1]))
entrezIDs=mget(genes, org.Hs.egSYMBOL2EG, ifnotfound=NA)
entrezIDs=as.character(entrezIDs)
rt=cbind(rt, entrezIDs)
rt=rt[rt[,"entrezIDs"]!="NA",]
gene=rt$entrezID
#gene=gsub("c\\(\"(\\d+)\".*", "\\1", gene)
kk=enrichGO(gene=gene, OrgDb=org.Hs.eg.db, pvalueCutoff=1, qvalueCutoff=1, ont="all", readable=T)
GO=as.data.frame(kk)
GO=GO[(GO$pvalue<pvalueFilter & GO$p.adjust<adjPvalFilter),]
write.table(GO, file="GO.txt", sep="\t", quote=F, row.names = F)
pdf(file="barplot.pdf", width=9, height=7)
bar=barplot(kk, drop=TRUE, showCategory=10, label_format=100, split="ONTOLOGY", color=colorSel) + facet_grid(ONTOLOGY~., scale='free')
print(bar)
dev.off()
pdf(file="bubble.pdf", width=9, height=7)
bub=dotplot(kk, showCategory=10, orderBy="GeneRatio", label_format=100, split="ONTOLOGY", color=colorSel) + facet_grid(ONTOLOGY~., scale='free')
print(bub)
dev.off()
ontology.col = c("#6A89C2FF", "#D6616BFF", "#67B88BFF")
data=GO[order(GO$pvalue),]
datasig=data[data$pvalue<0.05,,drop=F]
BP = datasig[datasig$ONTOLOGY=="BP",,drop=F]
CC = datasig[datasig$ONTOLOGY=="CC",,drop=F]
MF = datasig[datasig$ONTOLOGY=="MF",,drop=F]
BP = head(BP,6)
CC = head(CC,6)
MF = head(MF,6)
data = rbind(BP,CC,MF)
main.col = ontology.col[as.numeric(as.factor(data$ONTOLOGY))]
BgGene = as.numeric(sapply(strsplit(data$BgRatio,"/"),'[',1))
Gene = as.numeric(sapply(strsplit(data$GeneRatio,'/'),'[',1))
ratio = Gene/BgGene
logpvalue = -log(data$pvalue,10)
logpvalue.col = brewer.pal(n = 6, name = "Reds")
f = colorRamp2(breaks = c(0,2,4,6,8,10), colors = logpvalue.col)
BgGene.col = f(logpvalue)
df = data.frame(GO=data$ID,start=1,end=max(BgGene))
rownames(df) = df$GO
bed2 = data.frame(GO=data$ID,start=1,end=BgGene,BgGene=BgGene,BgGene.col=BgGene.col)
bed3 = data.frame(GO=data$ID,start=1,end=Gene,BgGene=Gene)
bed4 = data.frame(GO=data$ID,start=1,end=max(BgGene),ratio=ratio,col=main.col)
bed4$ratio = bed4$ratio/max(bed4$ratio)*9.5
pdf(file="GO.circlize.pdf", width=10, height=10)
par(omi=c(0.1,0.1,0.1,1.5))
circos.par(track.margin=c(0.01,0.01))
circos.genomicInitialize(df,plotType="none")
circos.trackPlotRegion(ylim = c(0, 1), panel.fun = function(x, y) {
sector.index = get.cell.meta.data("sector.index")
xlim = get.cell.meta.data("xlim")
ylim = get.cell.meta.data("ylim")
circos.text(mean(xlim), mean(ylim), sector.index, cex = 0.8, facing = "bending.inside", niceFacing = TRUE)
}, track.height = 0.08, bg.border = NA,bg.col = main.col)
for(si in get.all.sector.index()) {
circos.axis(h = "top", labels.cex = 0.6, sector.index = si,track.index = 1,
major.at=seq(0,max(BgGene),by=100),labels.facing = "clockwise")
}
f = colorRamp2(breaks = c(-1, 0, 1), colors = c("green", "black", "red"))
circos.genomicTrack(bed2, ylim = c(0, 1),track.height = 0.1,bg.border="white",
panel.fun = function(region, value, ...) {
i = getI(...)
circos.genomicRect(region, value, ytop = 0, ybottom = 1, col = value[,2],
border = NA, ...)
circos.genomicText(region, value, y = 0.4, labels = value[,1], adj=0,cex=0.8,...)
})
circos.genomicTrack(bed3, ylim = c(0, 1),track.height = 0.1,bg.border="white",
panel.fun = function(region, value, ...) {
i = getI(...)
circos.genomicRect(region, value, ytop = 0, ybottom = 1, col = '#BA55D3',
border = NA, ...)
circos.genomicText(region, value, y = 0.4, labels = value[,1], cex=0.9,adj=0,...)
})
circos.genomicTrack(bed4, ylim = c(0, 10),track.height = 0.35,bg.border="white",bg.col="grey90",
panel.fun = function(region, value, ...) {
cell.xlim = get.cell.meta.data("cell.xlim")
cell.ylim = get.cell.meta.data("cell.ylim")
for(j in 1:9) {
y = cell.ylim[1] + (cell.ylim[2]-cell.ylim[1])/10*j
circos.lines(cell.xlim, c(y, y), col = "#FFFFFF", lwd = 0.3)
}
circos.genomicRect(region, value, ytop = 0, ybottom = value[,1], col = value[,2],
border = NA, ...)
#circos.genomicText(region, value, y = 0.3, labels = value[,1], ...)
})
circos.clear()
middle.legend = Legend(
labels = c('Number of Genes','Number of Select','Rich Factor(0-1)'),
type="points",pch=c(15,15,17),legend_gp = gpar(col=c('pink','#BA55D3',ontology.col[1])),
title="",nrow=3,size= unit(3, "mm")
)
circle_size = unit(1, "snpc")
draw(middle.legend,x=circle_size*0.42)
main.legend = Legend(
labels = c("Biological Process", "Cellular Component", "Molecular Function"), type="points",pch=15,
legend_gp = gpar(col=ontology.col), title_position = "topcenter",
title = "ONTOLOGY", nrow = 3,size = unit(3, "mm"),grid_height = unit(5, "mm"),
grid_width = unit(5, "mm")
)
logp.legend = Legend(
labels=c('(0,2]','(2,4]','(4,6]','(6,8]','(8,10]','>=10'),
type="points",pch=16,legend_gp=gpar(col=logpvalue.col),title="-log10(Pvalue)",
title_position = "topcenter",grid_height = unit(5, "mm"),grid_width = unit(5, "mm"),
size = unit(3, "mm")
)
lgd = packLegend(main.legend,logp.legend)
circle_size = unit(1, "snpc")
print(circle_size)
draw(lgd, x = circle_size*0.85, y=circle_size*0.55,just = "left")
dev.off()

## Sheet: KEGG
library("clusterProfiler")
library("org.Hs.eg.db")
library("enrichplot")
library("ggplot2")
pvalueFilter=0.05
adjPvalFilter=1
colorSel="p.adjust"
if(adjPvalFilter>0.05){
colorSel="pvalue"
}
setwd("C:\\KEGG")
rt=read.table("sigDiff.txt", header=T, sep="\t", check.names=F)
genes=unique(as.vector(rt[,1]))
entrezIDs=mget(genes, org.Hs.egSYMBOL2EG, ifnotfound=NA)
entrezIDs=as.character(entrezIDs)
rt=cbind(rt, entrezIDs)
colnames(rt)[1]="gene"
rt=rt[rt[,"entrezIDs"]!="NA",]
gene=rt$entrezID
#gene=gsub("c\\(\"(\\d+)\".*", "\\1", gene)
kk <- enrichKEGG(gene=gene, organism="hsa", pvalueCutoff=1, qvalueCutoff=1)
kk@result$Description=gsub(" - Homo sapiens \\(human\\)", "", kk@result$Description)
KEGG=as.data.frame(kk)
KEGG$geneID=as.character(sapply(KEGG$geneID,function(x)paste(rt$gene[match(strsplit(x,"/")[[1]],as.character(rt$entrezID))],collapse="/")))
KEGG=KEGG[(KEGG$pvalue<pvalueFilter & KEGG$p.adjust<adjPvalFilter),]
write.table(KEGG, file="KEGG.txt", sep="\t", quote=F, row.names = F)
showNum=30
if(nrow(KEGG)<showNum){
showNum=nrow(KEGG)
}
pdf(file="barplot.pdf", width=8, height=7)
barplot(kk, drop=TRUE, showCategory=showNum, label_format=100, color=colorSel)
dev.off()
pdf(file="bubble.pdf", width=8, height=7)
dotplot(kk, showCategory=showNum, orderBy="GeneRatio", label_format=100, color=colorSel)
dev.off()

[truncated: 12 more sheets: diff, survival, indep, ROC, survROC, CIBERSORT, immuneCor, normalize, sva, boxplot, PCA, diff-2]
